# Supplementary material for: Validation and utility of the French version of the Unified Multidimensional Calling Scale (UMCS-22) for stipended volunteer firefighters
Source: PLoS One. 2026 May 28;21(5):e0350184. doi: 10.1371/journal.pone.0350184 (PMC13218494; doi:10.1371/journal.pone.0350184)
Supplement: S2 File — Codebook and data. (ZIP) [file pone.0350184.s002.zip]

Archive with 5 entries (4 files):
- Supporting information/
- Supporting information/Data French version UMCS-22 14.05.26.xlsx
- __MACOSX/Supporting information/._Data French version UMCS-22 14.05.26.xlsx
- Supporting information/S1_File.pdf
- __MACOSX/Supporting information/._S1_File.pdf
