# Supplementary material for: Validation and utility of the French version of the Unified Multidimensional Calling Scale (UMCS-22) for stipended volunteer firefighters
Source: PLoS One. 2026 May 28;21(5):e0350184. doi: 10.1371/journal.pone.0350184 (PMC13218494; doi:10.1371/journal.pone.0350184)
Supplement: S2 File — Codebook and data. (ZIP) [file pone.0350184.s002.zip › Supporting information/Data French version UMCS-22 14.05.26.xlsx]

## Sheet: Items French UMCS-22
reworded item	French UMCS-22 code	Italian UMCS-22 code	French wording adapted for volunteer firefighters	English wording adapted for volunteer firefighters	Response scale in French	Response scale in English
x	Pass1	call_1	Je suis passionné(e) par mon activité de SPV	I am passionate about my activity as a volunteer firefighter (VFF).	1 = Complétement en désaccord; 4 = Complétement en accord	1 = strongly disagree; 4 = strongly agree
	Pass2	call_2	Mon activité de SPV me plaît plus que toute autre chose.	My activity of VFF pleases me more than anything else.	1 = Complétement en désaccord; 4 = Complétement en accord	1 = strongly disagree; 4 = strongly agree
	Pass3	call_3	Mon activité de SPV me donne une énorme satisfaction.	My activity of VFF gives me immense personal satisfaction.	1 = Complétement en désaccord; 4 = Complétement en accord	1 = strongly disagree; 4 = strongly agree
	Pass4	call_4	Mon activité de SPV me permet de vivre des expériences intenses et émotionnelles.	My activity of VFF allows me to experience exciting and deeply gratifying experiences.	1 = Complétement en désaccord; 4 = Complétement en accord	1 = strongly disagree; 4 = strongly agree
x	Per2	call_5	Mon activité de SPV est toujours dans mes pensées.	My activity of VFF is always on my mind.	1 = Complétement en désaccord; 4 = Complétement en accord	1 = strongly disagree; 4 = strongly agree
	Per1	call_6	Je pense à mon activité de SPV même en dehors des gardes/astreintes.	I think about my activity of VFF even outside of duty/on-call periods.	1 = Complétement en désaccord; 4 = Complétement en accord	1 = strongly disagree; 4 = strongly agree
	Per3	call_7	Mes journées ont du sens grâce à mon activité de SPV.	My days have meaning thanks to my activity of VFF.	1 = Complétement en désaccord; 4 = Complétement en accord	1 = strongly disagree; 4 = strongly agree
	Sac3	call_8	Je suis disposé(e) à faire de grands sacrifices pour maintenir mon activité de SPV.	I would keep being a VFF even in the face of severe obstacles.	1 = Complétement en désaccord; 4 = Complétement en accord	1 = strongly disagree; 4 = strongly agree
	Sac1	call_9	Je continuerais à être SPV malgré d’importants obstacles.	I can give up many to keep being a VFF.	1 = Complétement en désaccord; 4 = Complétement en accord	1 = strongly disagree; 4 = strongly agree
	Sac2	call_10	Je peux renoncer à beaucoup de choses afin de préserver mon engagement de SPV.	I can deal with many sacrifices to keep my activity of VFF.	1 = Complétement en désaccord; 4 = Complétement en accord	1 = strongly disagree; 4 = strongly agree
	Ide_2	call_11	Mon activité de SPV fait partie de moi.	My activity of VFF is part of who I am.	1 = Complétement en désaccord; 4 = Complétement en accord	1 = strongly disagree; 4 = strongly agree
	Ide_1	call_12	Mon activité de SPV fera toujours partie de ma vie.	My activity of VFF will always be part of my life.	1 = Complétement en désaccord; 4 = Complétement en accord	1 = strongly disagree; 4 = strongly agree
	Ide_3	call_13	Mon activité de SPV fait partie de mon destin.	My activity of VFF is part of my destiny.	1 = Complétement en désaccord; 4 = Complétement en accord	1 = strongly disagree; 4 = strongly agree
x	Pro1	call_14	En tant que SPV, je cherche à contribuer à la satisfaction des besoins des autres.	As a VFF, I seek to contribute to helping others to meet their needs.	1 = Complétement en désaccord; 4 = Complétement en accord	1 = strongly disagree; 4 = strongly agree
x	Pro3	call_15	Mon objectif principal en tant que SPV est d’améliorer la vie des autres	My main goal as a VFF is to improve the lives of others.	1 = Complétement en désaccord; 4 = Complétement en accord	1 = strongly disagree; 4 = strongly agree
	Pro2	call_16	Je cherche toujours à rendre mon activité de SPV bénéfique pour les autres.	I always consider how beneficial my activity of VFF is beneficial to others.	1 = Complétement en désaccord; 4 = Complétement en accord	1 = strongly disagree; 4 = strongly agree
	Pur3	call_17	Mon activité de SPV me permet de réaliser la mission de ma vie.	My activity of VFF allows me to live out my life’s purpose.	1 = Complétement en désaccord; 4 = Complétement en accord	1 = strongly disagree; 4 = strongly agree
	Pur1	call_18	Je vois mon activité de SPV comme un mode d’accomplissement de soi.	I see my activity of VFF as a path to purpose in life.	1 = Complétement en désaccord; 4 = Complétement en accord	1 = strongly disagree; 4 = strongly agree
	Pur2	call_19	Mon activité de SPV est importante, car elle apporte du sens à ma vie.	My activity of VFF is important to give meaning to my life.	1 = Complétement en désaccord; 4 = Complétement en accord	1 = strongly disagree; 4 = strongly agree
	TrS3	call_20	Je crois que j’ai été « appelé(e) » à devenir SPV.	I believe that I have been called to become a VFF.	1 = Complétement en désaccord; 4 = Complétement en accord	1 = strongly disagree; 4 = strongly agree
	TrS2	call_21	J’ai été « appelé(e) » à m’engager dans l’activité de SPV par quelque chose qui va au-delà de moi-même.	I have been called by something beyond myself to engage as VFF.	1 = Complétement en désaccord; 4 = Complétement en accord	1 = strongly disagree; 4 = strongly agree
	TrS1	call_22	Je poursuis mon activité de SPV parce que je pense être « appelé(e) » à l’exercer.	I pursue my activity VFF because I believe I was called to do so.	1 = Complétement en désaccord; 4 = Complétement en accord	1 = strongly disagree; 4 = strongly agree
	SATISFACTION		Aujourd’hui, je suis satisfait(e) de mon activité de SPV.	At present, I am satisfaied with my firefighting activity.	1 = Complétement en désaccord; 4 = Complétement en accord	1 = strongly disagree; 4 = strongly agree
	BURNOUT		Je me sens émotionnellement vidé(e) par mon activité de SPV.	I feel emotionally exhausted by my firefighting activity	1 = Complétement en désaccord; 4 = Complétement en accord	1 = strongly disagree; 4 = strongly agree
	TURNOVER_INTENT		J’ai l’intention d’abandonner mon activité de SPV.	I have an intention to withdrawa from firefighting	1 = Complétement en désaccord; 4 = Complétement en accord	1 = strongly disagree; 4 = strongly agree
	AGE		Quel est votre âge ?	Your age
	GENDER		Quel est votre sexe ?	Your sex
	SERVICE_LENGTH		Depuis combien d’années êtes-vous SPV ?	Since how many years have you been elisted as a volunteer firefighter?
			SPV = sapeur-pompier volontaire	VFF = volunteer firefighter

## Sheet: Data French UMCS-22
PASS1	SAC1	TRS1	PRO1	PER1	PUR1	IDE1	PASS2	SAC2	TRS2	PRO2	PER2	PUR2	IDE2	PASS3	SAC3	TRS3	PRO3	PER3	PUR3	IDE3	PASS4	SATISFACTION	BURNOUT	TURNOVER_INTENTION	SEX	AGE	AGE_group_INSEE	RANK	SERVICE_LENGTH
4	4	4	4	4	4	4	4	3	4	4	3	3	4	4	4	4	3	4	4	4	4	4	2	1	1	50	3	8	34.0
3	2	3	2	2	2	2	2	3	2	3	2	2	2	2	2	2	3	2	1	2	2	3	2	1	1	52	3	6	24.0
4	4	4	4	4	4	4	4	4	4	4	4	4	4	4	4	4	4	4	4	4	4	4	4	1	1	26	2	1	9.0
4	3	3	3	3	3	3	2	3	3	3	3	3	3	2	3	3	3	3	3	3	3	4	3	2	1	35	2	5	15.0
2	2	2	4	4	3	2	1	1	3	3	3	2	3	2	2	2	3	2	2	2	2	2	3	1	2	25	2	1	3.0
4	4	4	4	4	4	4	3	3	3	4	3	3	3	4	3	3	3	3	3	3	2	4	1	1	1	38	2	5	6.0
3	3	3	3	3	3	3	2	3	3	3	3	3	3	2	3	3	3	3	3	3	3	2	3	2	1	42	2	5	26.0
4	4	3	3	4	3	4	4	4	4	3	4	4	4	4	4	4	3	3	4	4	4	4	1	1	1	33	2	3	14.0
4	3	4	4	2	4	4	4	3	4	4	3	4	4	4	3	3	3	3	4	3	4	3	1	1	2	24	1	1	4.0
4	4	4	4	4	4	4	4	3	4	4	4	4	4	4	3	4	4	4	4	4	4	4	1	1	1	24	1	3	7.0
4	3	3	3	4	3	3	2	3	3	3	3	3	3	3	2	3	3	2	2	2	3	3	3	2	1	50	3	2	14.0
1	1	1	1	1	1	1	1	1	1	1	1	1	1	1	1	1	1	1	1	1	1	1	4	1	1	49	2	5	30.0
4	4	4	4	4	4	4	4	4	3	3	4	4	4	4	4	4	4	4	4	4	4	4	1	1	1	37	2	3	12.0
3	3	3	3	3	3	3	3	2	3	4	3	2	3	3	3	3	3	2	1	2	3	3	1	1	1	36	2	2	9.0
4	3	2	3	4	3	3	3	3	2	3	4	4	4	4	2	2	3	4	3	3	4	4	2	1	1	21	1	1	4.0
4	3	2	3	3	4	3	3	3	3	3	2	3	4	4	2	2	3	3	3	3	4	3	2	1	2	32	2	5	13.0
4	4	2	4	3	4	4	3	3	2	3	2	4	4	4	3	2	3	3	2	3	3	4	1	1	1	42	2	5	23.0
4	4	4	4	3	3	4	3	4	3	3	3	3	3	3	3	3	3	3	3	3	3	4	4	1	1	32	2	5	15.0
4	4	4	4	4	4	4	3	3	3	4	4	3	4	3	3	2	3	3	3	2	3	3	2	1	1	49	2	6	32.0
4	4	3	3	3	3	3	3	3	2	3	2	3	3	3	3	1	2	3	2	2	4	3	1	1	1	34	2	3	12.0
4	4	3	3	4	3	4	2	4	3	3	3	3	3	3	4	2	3	2	2	3	4	3	3	1	2	33	2	2	8.0
4	4	3	4	3	3	4	4	4	4	4	3	3	3	3	4	3	3	3	3	3	4	3	3	1	2	21	1	1	4.0
4	4	4	4	4	4	4	3	3	3	3	3	4	4	4	3	3	4	3	4	4	3	4	2	1	1	38	2	2	20.0
4	2	3	4	3	3	3	3	1	4	3	2	4	4	3	2	3	3	3	3	3	4	2	3	1	1	26	2	2	5.0
4	3	4	4	4	4	4	3	3	2	4	3	3	4	4	3	3	4	3	3	4	4	4	2	1	1	32	2	2	6.0
1	1	1	1	1	1	1	1	1	1	1	1	1	1	1	1	1	1	1	1	1	1	1	4	4	1	30	2	2	15.0
4	4	4	4	4	4	4	4	4	4	4	4	4	4	4	3	4	4	3	3	3	4	4	2	1	1	33	2	2	18.0
3	2	3	3	3	3	3	3	3	3	3	3	3	3	3	3	2	3	3	2	3	3	3	1	1	1	48	2	3	23.0
4	4	4	4	3	4	4	3	3	2	4	3	3	3	3	3	2	3	2	2	2	4	4	1	1	1	24	1	2	6.0
4	4	4	4	3	4	4	4	3	4	4	4	4	4	3	2	2	4	2	3	4	4	3	1	1	1	38	2	6	22.0
4	4	4	3	3	3	4	3	3	3	3	3	3	4	4	4	4	3	2	3	3	3	3	2	1	1	44	2	6	28.0
3	3	2	4	3	2	3	2	3	2	3	2	3	3	3	3	1	2	2	2	1	3	3	2	1	2	34	2	2	5.0
3	3	3	3	4	3	3	2	3	2	3	4	2	3	3	3	1	3	2	2	2	3	3	2	2	1	45	2	6	29.0
3	3	3	3	3	3	2	2	2	3	2	3	2	2	3	2	2	2	2	2	2	3	2	2	2	1	50	3	3	29.0
4	2	3	3	4	3	4	3	4	4	3	4	4	4	2	2	3	3	3	3	2	3	2	3	1	1	37	2	5	19.0
4	4	4	4	4	4	4	4	4	4	4	4	3	4	4	4	4	4	3	4	4	4	3	1	1	1	37	2	3	18.0
3	3	3	3	3	3	3	3	2	3	3	2	3	3	2	2	2	2	2	2	2	3	3	2	2	1	35	2	6	7.0
2	3	3	3	3	3	3	3	2	3	3	3	3	3	3	2	3	3	3	3	3	3	3	2	1	1	40	2	3	22.0
3	3	3	3	3	3	3	3	3	3	3	3	3	3	3	2	3	3	2	3	3	3	4	2	1	2	45	2	6	6.0
3	3	3	2	3	1	4	2	2	2	3	2	2	3	2	3	3	3	2	2	2	3	2	2	1	1	37	2	5	19.0
3	3	3	3	3	3	3	3	3	3	3	3	3	4	3	2	3	3	3	3	3	3	3	2	1	1	58	3	6	37.0
4	4	3	3	4	4	4	4	2	3	3	4	4	4	4	3	3	3	3	3	3	3	4	1	1	1	38	2	5	20.0
3	3	3	3	3	4	3	3	2	3	3	3	4	3	3	2	3	3	3	3	3	4	3	2	1	2	39	2	6	4.0
3	3	3	3	3	3	2	2	2	3	3	2	3	2	3	2	2	3	3	2	2	4	3	3	1	1	46	2	5	12.0
4	4	4	4	4	4	4	4	4	4	4	4	4	4	4	4	4	4	4	4	4	4	3	2	1	1	41	2	1	5.0
4	4	4	4	3	3	3	3	3	3	3	3	3	3	3	3	3	3	3	3	3	3	3	1	1	1	39	2	5	20.0
3	2	3	2	3	3	3	4	3	4	3	4	4	4	4	3	3	3	2	2	3	4	3	2	4	1	25	2	2	10.0
3	3	3	3	3	3	3	3	3	3	3	2	3	3	3	2	3	3	3	3	3	3	3	2	2	1	51	3	3	12.0
3	2	3	4	4	2	2	3	2	3	4	3	3	3	3	2	3	3	2	3	3	4	2	2	3	2	24	1	2	6.0
4	3	3	3	4	4	3	4	3	3	4	3	3	3	3	3	3	3	3	3	3	3	3	2	1	1	37	2	6	18.0
3	3	1	3	2	2	3	2	2	1	3	1	3	3	3	1	1	3	1	1	1	3	3	1	1	1	50	3	8	29.0
4	3	2	3	4	3	3	3	3	2	3	3	2	3	3	3	2	2	2	2	1	4	3	2	1	1	30	2	6	5.0
4	3	1	3	3	3	3	3	3	3	3	3	4	4	4	3	3	3	3	3	3	3	3	2	1	1	50	3	6	33.0
3	3	2	3	3	3	3	2	3	1	3	3	2	3	2	4	2	3	1	2	2	4	3	2	1	1	32	2	3	12.0
3	3	2	3	3	3	3	3	3	3	3	2	3	3	3	3	3	3	3	2	2	3	4	2	1	2	32	2	1	2.0
4	4	2	3	3	3	3	3	3	3	3	3	2	3	3	2	2	3	3	2	3	3	3	2	1	1	27	2	3	12.0
4	3	3	3	4	3	3	3	3	3	3	3	3	3	3	2	3	3	3	2	2	3	3	1	1	1	50	3	5	17.0
4	4	4	4	4	4	4	3	3	3	4	3	3	4	3	3	3	4	3	3	3	3	3	2	1	1	40	2	5	26.0
4	4	4	4	3	3	4	3	3	4	4	3	4	4	3	3	4	3	3	3	3	3	3	2	1	1	38	2	6	18.0
4	4	3	2	2	3	3	2	2	2	2	2	3	3	3	2	3	3	2	2	3	4	4	2	1	1	32	2	2	8.0
4	3	3	3	3	4	3	3	3	3	3	2	2	4	3	3	3	3	2	2	2	4	4	2	1	1	19	1	1	2.0
4	4	4	4	4	4	4	4	4	2	3	3	3	3	3	3	2	3	3	3	3	3	4	3	1	1	18	1	1	2.0
3	3	3	4	3	3	3	3	3	3	3	3	3	3	4	3	3	3	2	3	3	3	3	2	1	1	24	1	2	4.0
4	3	3	4	3	3	3	2	2	3	3	3	3	3	3	3	3	2	3	2	2	4	4	2	1	1	22	1	1	4.0
4	4	4	3	3	3	4	3	3	4	3	3	4	4	3	3	3	2	2	3	4	4	4	1	1	1	34	2	2	17.0
3	1	3	3	3	3	3	3	2	2	3	2	3	3	3	2	3	3	2	2	2	3	3	2	1	1	40	2	6	6.0
3	4	2	2	2	2	2	2	2	2	2	2	2	2	2	2	2	2	2	2	2	2	3	2	1	1	44	2	3	27.0
3	3	3	4	3	3	4	3	3	2	3	3	3	4	3	3	3	3	2	3	3	3	4	3	1	2	20	1	1	2.0
4	3	4	4	4	4	4	4	4	3	4	4	4	4	3	3	3	3	3	3	3	4	4	2	1	1	37	2	1	2.0
4	4	3	4	4	4	4	4	3	3	4	3	4	4	4	2	3	4	4	4	4	3	4	1	1	1	20	1	1	3.0
2	2	2	3	3	2	2	1	1	3	3	2	2	2	2	1	2	3	1	2	2	3	2	3	4	1	53	3	6	20.0
4	4	4	3	3	4	4	4	4	4	3	3	3	4	3	3	3	3	3	3	3	3	4	2	1	1	40	2	3	23.0
4	3	3	4	3	4	4	4	1	3	4	3	4	4	4	2	3	3	3	3	3	4	4	1	1	1	22	1	1	3.0
3	3	3	4	3	3	3	3	3	2	3	3	3	3	3	2	2	3	3	3	2	3	3	2	1	1	50	3	5	28.0
4	3	3	3	3	3	3	3	2	1	3	3	2	3	2	2	1	2	2	2	3	3	3	2	2	1	30	2	3	13.0
4	3	3	3	3	3	3	3	3	3	3	3	3	3	3	3	3	3	3	3	3	3	3	2	1	1	32	2	6	15.0
4	4	4	4	4	4	4	3	4	4	4	4	4	4	4	3	4	4	3	3	4	4	3	2	1	1	24	1	1	2.0
4	3	3	3	3	2	3	3	3	2	2	3	2	4	4	3	3	2	2	3	3	4	4	3	1	1	22	1	2	5.0
4	3	3	3	3	3	3	3	3	3	3	3	3	4	3	3	3	3	3	3	4	3	3	2	2	2	45	2	1	3.0
4	2	3	4	2	3	3	3	2	3	3	2	3	3	3	2	3	3	3	3	3	3	3	2	2	1	53	3	2	4.0
4	4	4	4	4	4	4	4	4	4	4	3	3	3	3	3	4	3	3	3	3	3	4	1	1	2	42	2	2	8.0
4	4	4	4	4	4	4	4	4	3	4	4	3	4	4	4	3	4	3	4	3	4	4	1	1	1	22	1	2	5.0
4	3	3	4	2	3	3	3	2	2	3	2	3	3	2	2	3	3	2	2	3	3	3	2	1	1	44	2	3	27.0
4	4	4	4	4	4	4	4	3	4	4	4	4	4	4	3	4	4	3	3	3	4	3	1	1	1	28	2	1	2.0
4	2	3	3	3	4	3	1	2	3	3	3	3	3	3	2	3	3	2	3	3	3	2	2	2	1	35	2	3	12.0
4	4	3	4	3	4	4	4	3	2	4	4	4	4	3	3	3	4	4	3	3	3	4	2	1	1	21	1	2	5.0
2	2	2	2	1	2	2	2	2	3	3	2	1	1	1	1	1	3	1	1	1	3	2	3	2	1	39	2	5	21.0
3	3	3	3	3	3	4	3	2	3	3	3	3	4	3	2	3	3	2	2	3	3	2	3	2	1	43	2	1	10.0
4	3	4	4	4	4	4	4	4	3	4	4	4	4	4	3	2	3	3	4	3	4	3	2	2	1	38	2	2	6.0
3	2	2	3	1	3	2	2	1	2	3	3	2	3	3	2	3	3	2	2	2	3	3	3	2	1	43	2	6	27.0
4	4	4	4	4	4	4	4	4	4	4	4	4	4	4	4	4	4	4	4	4	4	4	2	1	1	49	2	6	32.0
3	3	3	3	2	3	3	3	2	2	3	3	3	3	3	2	2	2	2	2	2	2	3	3	1	1	32	2	2	6.0
4	4	4	4	4	4	4	4	4	4	4	4	4	4	4	4	4	4	4	4	4	4	3	1	1	1	34	2	2	7.0
2	2	3	3	3	3	3	3	3	2	3	2	3	3	4	2	3	3	2	3	3	3	2	3	2	1	39	2	5	21.0
4	3	4	4	4	4	4	4	4	4	4	4	4	4	4	3	4	3	3	3	3	3	4	2	1	1	38	2	3	8.0
4	4	3	4	4	4	4	4	3	3	4	4	4	4	4	3	3	4	3	3	3	4	4	2	1	1	22	1	1	3.0
3	3	3	3	2	3	3	3	2	3	4	1	3	3	2	3	1	3	2	2	2	3	3	2	1	1	35	2	5	18.0
3	3	3	3	2	3	3	3	2	3	3	2	4	4	3	2	3	3	3	2	2	3	3	3	1	1	24	1	2	5.0
3	3	2	4	2	3	3	2	2	2	3	2	3	2	2	2	1	3	2	2	2	2	3	2	2	1	42	2	5	21.0
4	4	4	4	4	4	4	4	4	4	4	4	4	4	4	4	4	4	3	3	4	4	3	1	1	2	49	2	5	32.0
4	4	4	4	4	4	4	4	4	4	4	4	4	4	4	4	4	4	4	4	4	4	4	1	1	1	36	2	1	12.0
4	3	3	3	3	3	2	3	2	2	3	2	3	3	3	2	2	3	3	2	2	3	3	1	1	2	32	2	1	2.0
2	2	3	4	2	2	3	2	3	3	3	2	2	3	2	2	3	3	2	2	3	3	2	3	4	2	28	2	1	5.0
3	2	2	3	3	2	3	3	3	2	3	3	3	3	3	3	2	3	2	2	2	3	3	2	3	1	22	1	1	3.0
4	3	3	3	4	4	4	4	3	3	3	4	4	4	3	3	3	3	3	3	4	3	2	3	1	1	44	2	5	28.0
3	2	2	3	3	2	2	2	2	3	3	2	1	2	2	2	2	2	2	2	2	2	2	3	2	1	42	2	5	26.0
4	4	4	4	4	4	4	4	4	4	4	4	4	4	4	4	4	4	4	4	4	4	3	1	1	1	27	2	3	10.0
4	4	3	4	4	4	3	2	2	2	3	2	3	4	4	3	2	3	3	2	2	3	4	2	1	1	64	3	6	27.0
3	3	3	4	4	4	2	2	3	3	3	3	2	3	3	3	3	3	3	2	3	3	3	2	1	1	33	2	3	15.0
4	3	3	4	3	3	3	3	2	3	3	2	3	4	3	2	3	3	3	3	3	4	3	2	1	1	45	2	5	26.0
3	2	2	2	1	3	2	2	1	2	2	2	2	2	3	1	1	1	1	1	1	1	2	3	2	1	44	2	5	28.0
3	3	3	3	3	3	3	2	2	2	2	3	2	3	3	2	2	3	2	2	2	4	3	1	1	1	41	2	1	2.0
4	3	3	3	3	3	3	3	3	3	3	3	3	3	3	3	3	3	3	2	3	3	3	3	1	2	35	2	1	19.0
4	3	3	3	3	4	3	2	2	3	3	2	4	4	4	2	3	3	2	2	4	4	3	2	1	1	34	2	3	16.0
4	3	4	3	4	3	3	4	3	4	3	3	4	4	3	4	4	3	3	3	4	3	3	2	1	1	49	2	6	33.0
3	3	3	3	3	3	3	3	3	3	3	3	3	3	3	3	3	3	3	3	3	3	3	2	2	1	52	3	6	10.0
4	4	4	4	4	4	4	3	3	3	4	3	3	4	3	2	3	4	2	2	3	4	4	2	1	2	25	2	2	3.0
3	2	2	2	4	4	3	3	3	3	3	3	3	3	3	2	3	3	3	3	3	3	3	3	1	1	50	3	6	20.0
4	4	2	3	3	4	4	3	3	3	3	3	4	4	4	3	3	3	3	3	3	4	3	2	1	1	32	2	1	7.0
3	3	2	3	4	4	3	1	2	2	3	3	2	3	3	3	3	3	2	2	2	4	3	2	2	1	35	2	1
4	4	4	4	4	4	4	4	4	4	4	4	4	4	4	4	3	4	4	4	4	4	4	3	2	1	50	3	6	31.0
3	2	2	2	2	3	2	2	2	3	3	2	2	2	2	2	2	3	2	2	2	3	2	3	2	1	28	2	2	10.0
4	2	4	4	4	4	3	3	3	3	3	4	3	4	3	3	3	4	3	3	4	3	3	2	2	1	35	2	3	10.0
4	4	4	4	4	4	4	4	3	4	4	4	4	4	4	3	4	3	4	3	4	4	4	3	1	2	35	2	1	2.0
4	3	4	4	4	4	4	3	4	4	4	4	4	4	4	3	4	4	3	4	4	4	3	3	2	2	20	1	1	3.0
3	2	3	3	3	3	3	2	2	2	3	2	2	3	3	2	2	3	2	2	2	3	3	2	1	1	50	3	1	3.0
3	3	3	3	3	2	3	3	3	2	3	3	2	3	3	3	2	3	2	2	3	3	2	2	1	1	41	2	3	18.0
3	3	3	3	3	3	3	2	2	2	3	2	3	3	3	2	2	3	3	2	2	3	3	2	2	2	59	3	5	25.0
3	2	3	3	3	2	2	2	2	2	3	3	2	4	3	2	3	3	2	2	3	3	3	2	3	1	42	2	3	22.0
3	3	3	3	3	3	3	3	3	3	3	3	3	3	3	3	3	3	3	3	3	3	3	2	2	1	30	2	1	1.0
3	3	3	3	3	3	3	2	2	2	2	2	3	3	3	2	2	3	2	2	2	3	3	2	1	2	32	2	3	8.0
4	4	3	3	3	4	4	3	4	4	4	3	4	4	3	4	4	3	3	3	4	4	4	1	1	1	26	2	3	7.0
3	2	2	3	3	2	2	2	2	2	3	3	2	3	2	3	3	3	3	2	2	3	2	3	3	1	28	2	2	11.0
4	4	4	4	3	4	4	3	3	3	4	3	3	4	3	3	3	3	3	3	3	4	2	2	1	1	33	2	6	15.0
4	3	3	3	3	3	3	2	3	3	3	3	4	4	3	3	3	3	3	3	3	3	3	1	1	1	34	2	1	2.0
3	3	3	4	3	4	3	3	3	2	4	2	3	3	3	3	3	3	3	3	3	3	3	2	1	1	45	2	5	25.0
4	4	4	4	4	4	4	4	4	4	4	4	4	4	4	4	4	4	4	4	4	4	4	2	1	1	48	2	3	28.0
4	3	3	2	3	4	3	3	3	4	4	3	3	4	3	3	3	3	2	3	3	4	3	2	1	1	46	2	5	31.0
4	4	4	4	4	4	4	4	4	4	4	4	4	4	4	4	3	4	4	4	4	4	4	1	1	1	31	2	3	12.0
4	4	2	4	4	4	4	4	4	3	4	4	4	4	4	4	3	4	3	4	4	4	3	2	1	1	31	2	2	8.0
3	3	3	3	3	3	3	3	2	3	3	2	3	3	3	2	3	2	3	3	2	4	3	2	1	1	20	1	1	3.0
4	4	3	3	3	3	3	2	3	3	3	2	3	3	4	3	2	3	2	1	1	3	4	1	1	1	53	3	6	28.0
3	2	2	4	3	2	2	2	2	2	3	2	2	3	3	2	4	3	2	3	2	3	3	1	2	1	31	2	3	13.0
4	2	3	4	3	3	3	2	2	2	3	2	3	3	3	1	1	3	2	2	2	3	4	2	1	1	43	2	1	1.0
3	3	3	3	3	4	3	3	2	3	4	3	4	4	3	2	3	3	2	3	3	3	2	2	2	1	51	3	3	35.0
4	4	4	4	4	4	4	4	4	4	4	4	4	4	4	4	4	4	4	4	4	4	3	1	1	1	44	2	3	23.0
3	3	1	3	3	2	3	2	2	1	3	3	1	3	3	3	1	3	2	1	1	3	3	2	1	1	50	3	6	6.0
4	3	3	4	4	4	4	4	3	4	4	4	4	4	4	3	4	4	4	4	4	4	3	1	1	1	35	2	3	17.0
4	4	4	4	3	4	4	4	3	3	3	3	3	3	3	3	3	3	3	3	3	3	4	2	1	1	58	3	1	3.0
4	4	4	4	4	4	4	4	3	3	3	4	4	4	3	3	3	3	3	1	3	3	4	2	1	1	54	3	5	24.0
4	4	4	4	3	3	4	4	3	2	3	3	3	3	3	3	2	3	3	3	3	3	3	1	1	1	26	2	1	2.0
2	2	3	4	2	3	3	2	2	3	3	2	3	2	3	2	2	3	2	2	3	3	3	2	1	2	57	3	3	13.0
3	3	3	3	2	4	4	4	3	3	3	3	4	3	4	3	3	3	3	3	2	4	4	2	1	2	22	1	1	3.0
3	3	3	3	3	3	3	3	3	3	3	3	3	3	3	3	3	3	3	3	3	3	3	2	1	2	39	2	3	12.0
4	3	4	3	3	3	4	3	3	3	3	4	4	4	4	3	3	2	2	3	3	4	3	2	1	1	50	3	5	25.0
3	3	3	3	3	3	3	3	3	2	3	3	3	3	3	3	2	3	2	2	3	3	2	3	2	1	46	2	5	30.0
4	4	4	4	4	4	4	4	4	4	4	4	4	4	4	4	4	4	4	4	4	4	4	1	1	1	28	2	1	2.0
4	4	3	3	4	3	4	3	4	3	3	3	4	3	3	4	3	3	3	3	3	4	3	1	1	1	32	2	3	14.0
3	2	3	3	3	3	3	2	2	2	3	2	3	3	3	2	3	3	2	3	3	3	3	2	1	1	44	2	5	27.0
3	3	3	3	3	3	3	3	3	3	3	3	3	3	3	3	3	3	3	2	3	3	3	3	2	1	32	2	5	18.0
4	4	4	4	4	4	4	4	3	4	4	4	3	3	3	3	4	4	4	4	4	4	4	1	1	1	50	3	6	33.0
4	3	3	3	3	3	3	3	2	3	3	3	3	3	3	2	3	3	3	3	3	4	4	2	1	1	28	2	2	8.0
3	3	3	4	3	3	4	3	3	3	3	3	3	3	3	3	3	3	3	3	3	3	3	1	1	1	45	2	2	7.0
2	3	3	3	2	3	3	2	3	2	3	2	3	3	3	2	3	3	2	2	3	2	4	1	1	1	35	2	1	3.0
3	3	2	3	3	3	3	2	2	2	3	2	3	3	2	3	3	3	2	2	3	2	3	2	1	1	45	2	5	26.0
3	3	2	3	4	3	3	2	3	3	3	4	3	3	3	2	3	3	2	3	3	3	3	2	1	1	39	2	5	15.0
4	3	3	4	4	3	3	3	3	3	4	3	3	4	4	2	3	3	2	2	3	4	3	2	1	2	24	1	1	5.0
4	4	3	4	4	4	4	4	3	3	4	4	4	4	4	4	3	4	4	4	4	4	4	1	1	1	24	1	2	6.0
3	4	3	3	2	3	3	3	2	3	3	3	3	4	3	2	3	3	2	3	3	3	4	2	1	2	55	3	6	11.0
3	3	2	3	3	2	3	2	3	3	3	2	3	3	2	2	1	3	2	2	2	3	1	2	2	1	36	2	2	18.0
4	3	3	3	3	3	3	3	3	2	3	3	3	3	4	3	2	3	3	2	2	3	4	1	1	2	39	2	1	9.0
4	4	3	3	2	3	3	3	3	2	3	2	3	3	3	2	3	2	2	2	2	2	4	2	1	2	45	2	6	15.0
4	4	4	4	4	4	4	4	4	4	4	4	4	4	4	2	4	4	4	4	4	4	4	1	1	2	19	1	1	3.0
4	3	3	4	3	3	4	2	3	2	3	3	3	3	3	2	2	2	2	2	3	3	3	2	1	1	52	3	6	22.0
4	3	3	3	4	3	3	3	3	2	3	3	3	4	3	3	3	4	3	3	3	4	3	3	2	1	40	2	5	25.0
3	3	3	3	3	3	4	4	3	3	3	3	4	4	3	3	3	3	3	3	3	4	3	1	1	2	49	2	2	32.0
4	4	4	4	4	4	4	4	4	4	4	4	4	4	4	4	4	2	3	3	4	4	4	2	1	1	49	2	2	5.0
3	3	3	3	3	3	3	2	2	2	3	2	3	3	2	2	3	2	2	2	3	3	3	3	2	1	38	2	3	14.0
4	2	3	3	3	1	2	3	2	3	3	3	2	3	2	2	3	3	2	2	3	3	2	3	2	1	40	2	5	18.0
2	2	3	3	3	3	3	2	2	2	3	3	3	2	3	2	1	3	2	2	1	2	3	1	1	1	45	2	1	5.0
3	3	3	3	3	3	4	3	2	3	3	3	3	3	3	2	3	3	2	2	2	3	2	2	1	1	46	2	5	27.0
4	3	3	4	3	3	3	3	3	4	4	3	4	4	3	3	4	4	4	3	4	4	3	2	1	2	39	2	1	12.0
4	4	2	3	3	2	4	3	3	2	3	3	3	4	4	4	2	3	3	2	3	4	4	2	1	2	42	2	2	9.0
3	2	3	3	4	3	2	2	2	3	3	3	3	3	3	3	2	3	2	2	2	4	3	3	2	1	34	2	5	18.0
4	4	3	3	3	4	4	3	3	3	3	3	3	4	2	3	3	3	3	3	3	3	2	3	1	1	32	2	3	12.0
4	4	4	4	4	4	4	4	4	4	4	4	4	4	4	4	4	4	4	4	4	4	4	1	1	1	27	2	3	10.0
4	3	3	3	2	3	3	2	1	1	3	2	3	3	3	2	3	3	3	3	3	3	3	2	1	1	46	2	3	18.0
3	3	3	2	3	3	2	2	2	3	3	2	3	3	2	3	2	3	2	2	2	3	2	3	1	1	42	2	5	23.0
3	3	2	4	4	4	3	3	3	3	4	4	3	4	3	3	2	4	3	3	3	4	3	2	1	1	33	2	1	8.0
3	3	3	3	3	3	3	2	2	2	3	3	3	3	3	2	2	3	3	2	2	3	3	2	1	2	37	2	6	19.0
4	4	3	3	4	3	4	4	3	2	3	3	2	4	3	4	3	3	2	2	3	3	3	1	1	1	34	2	3	15.0
3	2	2	2	3	3	3	2	2	3	3	3	3	3	2	2	2	2	2	2	2	3	2	3	2	1	49	2	2	7.0
3	2	3	3	3	3	2	2	2	3	3	3	3	3	2	2	3	3	2	2	2	3	2	3	3	1	27	2	1	10.0
3	3	3	4	4	4	4	3	3	2	4	4	4	4	3	3	3	3	2	2	1	4	3	1	1	1	34	2	5	16.0
4	4	4	4	4	4	4	4	4	4	4	4	4	4	4	4	4	4	4	4	4	4	3	1	1	1	19	1	1	3.0
3	3	3	3	4	2	3	2	3	3	3	3	3	3	3	3	3	3	3	3	3	3	3	2	1	1	28	2	2	10.0
4	3	3	4	4	4	4	3	3	3	4	3	4	4	4	3	3	4	4	3	3	4	3	2	1	2	38	2	6	5.0
4	3	1	3	3	4	4	3	3	3	3	3	3	3	3	3	3	3	3	3	3	3	3	1	1	1	58	3	3	38.0
4	3	4	3	4	4	4	4	4	4	4	4	4	4	4	3	4	4	3	3	4	4	4	2	1	1	59	3	5	35.0
3	4	3	4	3	4	3	3	3	3	3	3	3	3	3	3	2	3	2	2	2	4	3	2	1	1	56	3	3	12.0
3	3	3	3	2	3	3	3	2	3	3	2	3	3	3	2	3	3	2	2	2	3	3	2	3	1	24	1	2	8.0
3	2	2	3	4	3	2	2	1	2	1	1	1	2	2	1	1	1	1	1	1	3	3	1	1	1	30	2	3	4.0
3	3	3	3	3	3	3	3	3	3	3	3	3	3	3	3	3	3	3	3	3	3	3	3	1	1	32	2	3	15.0
3	3	3	3	2	3	3	2	2	3	3	2	3	3	2	1	3	2	2	3	3	3	3	2	1	2	47	2	6	18.0
3	2	2	3	3	3	3	2	2	2	3	2	3	3	2	2	2	3	2	2	3	4	3	1	2	1	50	3	6	26.0
4	4	4	4	4	4	4	4	4	4	4	4	4	4	4	4	4	4	4	4	4	4	4	2	1	1	40	2	6	22.0
3	3	3	3	3	4	3	3	3	3	3	3	3	3	3	3	3	3	3	3	3	3	3	1	1	2	25	2	1	2.0
4	4	3	4	4	4	4	3	3	2	3	3	3	3	3	3	4	3	3	3	3	3	4	1	1	2	24	1	1	5.0
4	4	3	3	3	3	3	3	3	3	3	3	3	3	3	3	3	3	3	3	3	3	3	2	1	2	18	1	1	1.0
4	4	4	4	4	4	4	3	3	3	4	3	3	3	3	3	3	3	3	3	3	3	4	2	1	1	18	1	1	1.0
4	4	3	4	3	3	4	3	3	3	3	3	3	3	3	4	3	3	3	3	3	3	4	1	1	1	53	3	3	35.0
4	4	4	4	4	4	4	4	4	4	4	4	4	4	4	4	4	4	4	4	4	4	4	4	1	2	20	1	1	3.0
4	4	4	4	4	4	4	3	3	3	4	3	4	3	3	3	3	2	2	2	2	3	3	1	1	1	28	2	1	3.5
4	4	3	3	3	4	4	3	3	3	3	3	3	3	3	2	3	3	3	3	3	3	4	1	1	2	18	1	1	1.0
3	3	4	3	3	3	3	3	3	2	3	3	3	3	3	3	3	3	2	2	2	3	3	2	1	1	32	2	5	15.0
4	3	3	3	4	3	3	3	3	3	3	3	3	3	3	2	3	3	3	3	3	3	3	2	1	1	42	2	6	27.0
3	3	3	4	2	4	4	3	3	3	4	2	3	3	3	2	4	4	3	3	3	4	3	2	1	2	50	3	6	7.0
4	4	4	4	4	4	4	4	4	4	4	4	4	4	4	4	4	3	3	3	4	4	4	4	1	1	33	2	3	15.0
3	2	3	3	2	3	2	3	2	3	3	3	3	3	3	2	2	3	3	3	3	3	3	2	2	1	40	2	1	4.0
4	4	2	3	3	4	4	4	4	4	4	4	4	4	4	4	4	3	3	3	3	4	4	1	1	2	25	2	2	6.0
4	4	4	4	4	4	4	4	3	3	4	4	4	4	4	3	2	3	3	3	3	4	3	1	1	1	21	1	2	4.0
4	4	4	4	4	4	4	4	4	4	4	4	4	4	4	4	4	4	4	4	4	4	3	2	1	1	29	2	1	2.0
4	3	4	4	3	3	3	4	3	3	3	3	3	3	4	3	2	2	2	2	2	4	3	2	1	1	32	2	6	14.0
3	3	3	3	3	3	3	2	3	3	3	3	4	4	4	3	2	3	2	2	1	3	3	1	1	1	50	3	3	17.0
4	4	3	3	3	3	4	3	3	3	3	3	3	4	3	3	3	3	3	3	4	3	3	2	1	1	40	2	5	20.0
3	2	3	3	2	3	3	2	1	3	3	3	2	3	3	1	3	3	3	2	2	3	2	3	1	1	42	2	5	23.0
4	3	3	3	4	4	4	4	3	4	4	4	4	3	4	3	4	3	4	4	4	3	3	2	1	1	22	1	2	6.0
3	3	3	2	3	3	2	2	2	1	3	3	3	4	4	2	3	2	2	2	3	4	4	2	1	1	24	1	1	3.0
4	4	4	4	4	4	4	3	3	3	4	4	4	4	4	4	3	3	3	3	3	4	4	2	1	1	20	1	1	3.0
4	4	4	4	4	4	4	4	4	4	4	4	4	4	4	4	4	4	4	4	4	4	4	2	1	1	47	2	6	19.0
3	3	2	3	3	3	4	3	3	3	3	3	3	3	3	3	3	3	2	3	3	3	2	3	2	2	42	2	6	25.0
3	3	3	3	3	3	3	3	3	3	3	3	3	3	3	3	3	3	3	3	3	3	4	1	1	1	35	2	2	18.0
3	3	3	3	4	4	4	3	3	3	3	3	3	3	3	3	3	3	3	3	3	4	3	2	1	1	50	3	6	30.0
4	3	3	3	3	3	3	3	3	3	3	3	3	3	3	3	3	3	3	3	3	3	4	1	1	1	23	1	2	5.0
4	3	3	3	4	4	4	3	4	4	4	4	4	4	4	3	3	3	3	3	3	4	3	2	1	2	29	2	2	8.0
4	3	4	3	3	4	3	3	3	3	3	3	4	4	4	3	3	2	3	2	2	4	3	2	1	1	45	2	3	10.0
4	4	2	3	4	3	4	4	3	3	4	3	4	4	4	4	3	3	3	3	3	3	3	2	1	1	32	2	3	16.0
4	3	3	3	3	3	3	2	2	3	3	3	4	4	3	2	3	3	3	2	3	4	3	1	2	1	48	2	5	26.0
3	3	3	3	3	3	2	3	2	3	3	2	4	3	3	3	3	4	2	2	2	2	2	1	2	1			1	1.0
4	4	4	4	3	3	3	2	3	2	4	3	3	3	4	2	2	3	2	3	2	4	4	2	1	2	30	2	1	4.0
3	3	2	3	3	3	2	2	2	2	3	2	3	2	3	2	2	3	2	2	2	3	2	3	3	1	40	2	2	5.0
4	4	4	4	4	3	4	4	4	4	4	4	4	4	4	4	3	4	4	3	3	3	4	1	1	1	23	1	2	5.0
3	3	3	3	3	3	3	3	3	3	3	3	3	3	3	2	3	3	2	2	3	3	3	2	2	1	62	3	6	22.0
4	3	3	4	3	3	3	2	3	2	4	3	3	3	3	2	3	4	3	3	3	3	3	2	1	1	55	3	2	28.0
3	3	3	3	3	3	3	3	3	3	3	3	3	3	3	3	3	3	3	3	3	3	3	2	2	2	31	2	6	13.0
3	2	3	3	4	2	3	3	3	2	3	3	2	3	3	2	2	3	2	2	2	4	3	1	1	1	35	2	2	6.0
3	2	3	3	3	4	3	3	3	3	3	3	3	3	3	2	3	3	3	3	3	3	3	2	1	1	47	2	6	31.0
4	4	4	4	4	4	4	4	4	4	4	4	4	4	4	4	4	4	4	4	4	4	3	2	1	1	28	2	1	2.0
4	4	4	4	3	4	4	4	3	4	4	3	4	4	4	3	4	3	4	4	4	4	4	2	1	2	18	1	1	2.0
4	4	4	4	4	4	4	4	4	4	4	4	4	4	4	4	4	4	4	4	4	4	4	4	1	1	18	1	1	2.0
4	4	3	3	3	3	3	3	2	3	3	2	3	3	3	2	3	3	2	2	2	4	3	2	1	1	50	3	5	30.0
4	2	3	3	4	4	4	3	2	3	3	4	4	4	3	2	3	3	3	2	2	3	3	2	1	1	59	3	7	41.0
3	2	3	3	2	3	3	2	2	3	3	2	3	3	3	2	3	3	2	2	3	3	2	1	4	1	53	3	2	29.0
4	4	4	4	4	4	4	4	4	4	4	4	4	4	4	3	4	4	4	4	4	4	4	1	1	1	51	3	1	6.0
3	2	3	4	3	4	2	1	2	2	4	2	3	2	3	2	2	3	3	2	2	4	3	2	2	2	38	2	1	1.0
3	2	3	4	3	3	3	3	3	3	3	3	3	3	3	3	3	3	3	3	3	3	3	3	3	1	28	2	1	3.0
4	3	3	3	3	3	3	4	3	4	4	4	4	4	4	4	4	4	3	3	3	3	3	1	1	1	46	2	5	24.0
4	2	2	3	3	3	3	3	3	3	3	3	3	3	3	3	4	3	4	3	3	3	4	4	1	1	30	2	2	10.0
4	3	3	3	3	3	3	2	2	3	3	3	3	3	3	2	2	3	2	2	2	3	3	2	2	1	33	2	6	5.0
3	3	3	4	4	3	4	3	3	2	4	4	4	4	4	3	3	4	3	3	3	4	4	3	1	1	60	3	6	40.0
4	4	4	4	4	4	4	3	3	3	4	4	4	4	4	3	3	4	4	4	4	4	4	2	1	2	41	2	5	25.0
3	3	4	2	3	3	4	3	3	3	3	3	3	4	3	3	3	3	3	3	4	4	3	2	1	1	35	2	5	23.0
4	4	4	4	4	4	4	4	4	3	4	4	4	4	4	4	4	4	4	4	4	4	4	1	1	2	41	2	1	12.0
3	3	2	3	3	2	2	2	2	2	3	3	2	3	3	2	2	3	2	2	2	3	2	2	2	1	24	1	3	7.0
4	3	4	4	4	3	3	3	3	2	3	3	3	3	3	3	2	3	2	2	2	3	3	2	1	1	41	2	5	25.0
3	3	3	4	4	2	3	3	2	2	3	3	3	3	3	2	3	3	3	2	3	3	3	2	1	2	40	2	1	3.0
3	3	3	4	4	4	4	3	3	4	4	4	3	3	3	3	3	4	3	3	3	3	2	3	2	1	52	3	6	36.0
3	3	3	3	3	3	3	2	3	3	3	3	3	3	3	2	3	3	3	3	2	3	3	2	1	1	28	2	1	2.0
4	4	4	4	4	4	4	4	4	4	4	4	4	4	4	4	4	4	4	4	4	4	4	1	1	1	42	2	3	23.0
3	3	2	3	1	3	2	2	2	2	3	2	3	2	3	2	2	3	2	2	2	3	3	2	2	1	56	3	5	32.0
3	3	2	4	2	3	4	3	3	3	3	3	3	4	3	2	2	4	2	2	3	4	3	2	2	1	56	3	6	40.0
3	3	2	4	3	3	3	2	2	4	4	2	3	3	3	2	3	3	3	2	2	4	3	1	1	1	28	2	3	10.0
4	4	4	4	4	4	4	4	3	4	4	4	4	4	4	4	4	4	4	4	4	4	4	1	1	1	20	1	1	3.0
3	3	3	3	3	3	3	2	2	2	3	3	3	3	3	2	2	3	3	2	2	3	2	2	2	2	29	2	3	12.0
4	4	4	4	3	4	4	4	3	4	4	3	4	4	4	3	4	4	4	4	4	4	4	1	1	1	20	1	1	2.0
3	3	3	3	3	3	3	3	3	3	3	3	3	3	3	4	3	3	3	3	3	3	3	2	1	1	45	2	5	29.0
3	3	3	3	3	3	3	3	2	3	2	2	3	3	3	2	3	2	2	2	3	3	3	2	1	1	44	2	2	27.0
4	4	4	4	4	4	4	4	4	3	4	4	4	4	4	3	4	4	4	4	4	4	4	1	1	2	37	2	1	1.0
4	3	3	4	4	4	4	4	3	4	4	4	4	4	4	4	4	4	4	4	4	4	4	1	1	2	17	1	1	1.0
3	2	1	4	3	3	3	3	3	2	3	3	2	3	3	2	2	2	2	2	2	3	3	1	1	2	22	1	1	1.0
3	2	3	3	3	3	3	3	2	2	3	3	3	3	3	2	3	3	3	3	3	3	4	2	1	1	39	2	3	9.0
3	3	2	3	3	2	3	2	2	1	3	1	1	3	2	1	1	2	1	1	1	3	2	2	1	1	48	2	5	20.0
4	4	4	4	3	3	3	3	3	2	3	3	3	4	4	3	3	3	3	3	2	3	4	1	1	1	50	3	6	34.0
3	3	2	3	2	3	3	3	3	2	3	2	3	3	3	3	2	3	2	3	2	3	3	1	1	1	26	2	2	9.0
4	3	3	3	3	3	4	3	2	3	3	3	2	3	3	2	3	3	2	3	3	3	3	2	1	1	59	3	2	16.0
3	2	3	4	3	3	3	3	2	3	3	3	3	3	4	2	3	4	3	3	3	3	4	2	1	1	25	2	1	1.0
3	3	3	4	4	4	3	3	3	2	4	4	4	4	4	3	2	3	2	2	2	4	4	2	1	2	46	2	3	21.0
3	3	3	3	3	3	3	3	3	3	3	2	3	3	4	2	3	4	4	3	4	3	3	2	1	1	50	3	5	29.0
3	3	3	3	3	3	3	3	3	3	3	3	3	3	3	3	3	3	3	3	3	3	3	2	2	2	47	2	1	2.0
3	3	2	3	2	3	2	3	2	2	3	2	2	2	3	2	2	3	2	2	2	3	3	2	2	1	32	2	3	13.0
4	4	4	4	3	4	4	4	4	4	4	4	4	4	4	4	3	4	4	4	4	4	3	2	1	1	57	3	5	32.0
4	3	4	4	3	3	3	3	3	3	3	3	3	4	3	3	4	3	3	3	3	3	4	1	1	1	40	2	5	24.0
4	4	4	4	3	4	4	4	2	4	4	3	4	4	4	4	4	4	4	4	4	4	4	2	1	1	62	3	5	27.0
3	3	2	3	3	3	3	3	2	2	2	3	3	3	3	2	1	2	1	1	1	3	3	1	1	1	37	2	1	1.0
3	2	3	4	2	4	3	2	2	2	3	2	3	3	3	2	2	4	2	2	3	3	3	2	1	1	48	2	6	26.0
3	2	2	3	3	3	3	2	1	2	3	2	3	3	3	1	3	3	3	3	3	4	3	3	3	1	50	3	2	8.0
2	3	2	2	2	2	3	2	2	3	2	2	2	3	3	2	2	2	2	2	2	3	2	1	1	1	31	2	3	15.0
3	4	3	4	3	3	2	2	3	2	3	3	3	3	4	3	2	4	3	2	2	4	3	2	1	1	47	2	1	3.0
3	1	3	2	4	3	2	3	2	2	3	3	3	3	3	1	1	2	2	2	2	4	3	2	1	1	39	2	3	11.0
4	2	2	3	3	4	3	4	3	2	3	2	3	3	4	2	2	3	3	2	2	3	3	1	1	2	45	2	6	20.0
3	3	3	4	4	3	3	3	3	3	4	4	3	3	3	2	2	3	2	2	2	3	3	3	1	1	41	2	6	25.0
4	3	3	4	4	4	3	4	4	4	4	3	4	4	4	4	3	3	3	4	4	4	3	2	1	1	25	2	3	7.0
3	2	1	3	3	3	3	3	2	3	3	3	4	4	3	2	3	3	3	3	3	4	3	3	2	1	50	3	6	33.0
4	4	4	4	4	4	4	3	3	3	3	3	3	3	3	3	3	3	2	2	3	3	3	1	1	2	47	2	1	3.0
3	2	3	3	3	3	2	2	2	2	2	2	2	3	3	2	1	2	2	1	1	3	3	1	1	1	33	2	6	8.0
4	4	4	3	4	3	3	4	3	3	4	3	3	4	3	3	3	3	3	3	4	4	4	2	1	1	19	1	1	3.0
3	3	3	3	3	3	3	3	2	3	3	3	3	3	3	2	3	3	3	2	3	3	4	1	1	2	27	2	1	2.0
4	3	3	3	3	3	3	3	3	3	3	3	3	3	3	2	3	3	3	3	3	3	3	1	1	1	42	2	6	26.0
4	4	4	4	3	4	3	2	3	3	3	3	3	3	3	3	3	3	2	3	3	4	3	2	1	1	26	2	2	7.0
3	3	3	3	3	3	3	3	3	3	3	3	3	3	3	3	2	3	3	3	3	3	3	2	1	1	52	3	5	28.0
3	2	3	3	1	3	3	2	2	2	3	2	2	2	3	2	2	3	2	1	1	3	4	1	1	2	24	1	1	3.0
3	3	3	2	3	3	4	4	4	3	3	3	4	4	4	2	2	2	2	2	3	4	4	1	1	2	38	2	3	20.0
4	4	4	3	3	3	3	3	3	3	3	3	3	3	3	2	3	4	3	2	3	4	3	2	1	1	40	2	3	10.0
4	4	2	3	3	3	3	3	3	2	3	3	3	3	3	2	2	3	2	2	2	3	3	1	1	1	45	2	6	30.0
4	3	3	4	4	3	3	2	2	2	3	3	3	3	3	2	2	2	3	2	3	4	3	2	1	1	20	1	2	3.0
4	4	4	4	4	4	4	3	3	3	4	4	4	4	3	3	3	4	3	4	3	4	4	1	1	1	40	2	2	4.0
3	3	3	4	4	4	4	4	4	4	4	4	4	4	4	4	4	4	4	4	4	4	3	2	1	1	45	2	5	17.0
3	2	2	3	3	3	3	3	2	3	3	3	3	3	3	2	3	3	3	3	3	3	3	1	1	1	50	3	5	28.0
3	2	2	3	4	3	2	3	3	2	4	3	3	3	3	2	2	3	2	2	2	3	3	2	3	1	43	2	5	20.0
3	3	2	3	3	3	3	2	3	3	3	2	2	3	3	2	2	3	2	2	1	3	3	1	1	1	24	1	2	7.0
2	1	2	2	2	2	1	1	1	2	3	2	2	2	2	1	1	2	2	2	1	3	2	3	3	1	51	3	6	34.0
4	3	3	4	2	3	4	3	3	2	4	2	3	2	3	3	2	4	2	2	3	4	3	2	1	1	47	2	5	27.0
4	4	2	2	3	3	3	3	2	2	2	3	2	3	3	3	2	2	2	2	2	3	3	1	1	1	31	2	2	3.0
3	2	2	3	3	3	3	3	2	3	3	3	3	3	3	2	3	3	3	2	3	3	3	2	1	1	45	2	3	17.0
4	3	3	3	4	4	4	3	3	4	4	3	4	3	3	2	4	4	3	3	3	4	3	2	1	1	44	2	6	28.0
4	4	4	4	4	4	4	4	3	4	4	4	4	4	4	4	4	2	3	4	4	4	3	3	1	1	44	2	5	25.0
4	4	4	3	4	4	4	3	4	4	3	3	4	4	3	4	3	3	4	4	4	4	2	2	1	1	42	2	1	3.0
3	3	3	3	4	4	3	3	4	4	3	3	4	4	3	3	3	3	3	3	3	4	3	2	1	2	32	2	1	1.0
4	3	2	3	3	3	3	2	2	2	3	3	3	3	3	2	2	3	2	2	2	3	3	3	1	1	33	2	6	7.0
4	4	4	4	4	4	4	4	4	4	4	4	4	4	4	4	4	4	4	4	4	4	3	2	1	1	62	3	5	35.0
3	3	2	3	3	3	3	3	3	2	3	2	3	4	3	3	2	3	2	2	2	3	3	2	1	1	43	2	3	8.0
3	3	3	3	4	3	3	4	4	3	3	4	4	4	3	3	3	3	3	3	3	3	3	2	1	1	46	2	6	29.0
3	2	3	3	4	3	4	2	2	2	3	3	3	3	3	2	2	2	2	2	3	2	3	2	1	2	37	2	6	6.0
3	2	3	3	2	3	3	3	2	2	3	2	3	3	3	2	2	3	2	2	2	3	3	1	1	2	38	2	1	8.0
4	3	4	4	3	3	4	3	3	4	4	3	3	3	3	3	3	4	3	3	3	3	4	2	1	1	27	2	3	10.0
3	3	4	3	3	3	3	2	2	2	3	2	3	3	3	2	2	2	2	2	2	3	3	1	1	2	46	2	1	1.0
4	4	4	4	4	4	4	4	4	3	3	4	4	4	4	4	4	3	4	4	4	3	4	2	1	1	49	2	3	30.0
4	3	3	4	3	4	4	2	2	2	3	3	4	3	4	2	3	4	4	3	3	4	4	1	1	1	34	2	1	3.0
3	3	3	3	2	3	3	2	2	2	3	2	2	3	2	2	2	3	2	2	2	2	3	1	1	1	58	3	5	28.0
2	2	3	3	2	3	2	1	2	3	3	2	2	2	3	1	3	1	2	3	2	4	3	3	2	1	45	2	5	23.0
3	4	2	3	3	3	3	3	2	2	4	3	3	3	4	2	2	3	3	2	2	4	4	2	1	1	24	1	1	3.0
3	2	1	3	1	2	1	1	1	1	3	2	1	3	1	1	2	3	1	1	1	1	1	2	2	1	35	2	2	16.0
4	4	4	4	4	4	4	4	3	3	4	4	4	4	4	3	4	4	4	4	4	4	4	4	1	1	31	2	2	12.0
4	4	4	4	3	4	4	4	3	4	4	4	4	4	4	3	4	4	4	4	4	4	4	2	1	1	51	3	5	35.0
4	3	3	4	3	4	4	3	3	3	4	3	4	4	4	3	3	4	3	3	3	4	4	2	1	1	34	2	1	2.0
3	3	3	4	4	3	3	3	2	3	4	2	4	3	3	2	2	4	2	2	2	4	3	2	1	1	42	2	5	20.0
3	3	3	3	3	3	3	3	3	3	3	3	3	3	3	3	3	3	3	3	3	3	3	1	1	1	37	2	5	20.0
3	3	4	3	3	4	4	3	2	4	3	3	3	3	3	2	3	3	2	3	3	3	3	2	2	1	29	2	1	12.0
4	2	2	4	4	3	3	3	2	3	3	4	3	3	3	2	3	3	1	1	3	3	2	2	3	1	42	2	2	20.0
4	4	4	4	4	4	4	4	4	3	3	4	3	3	4	3	3	3	2	2	2	3	3	1	1	1	30	2	3	12.0
4	4	4	3	4	4	4	3	3	3	3	3	3	3	3	3	3	3	3	3	3	3	3	2	1	1	24	1	3	8.0
3	3	3	3	3	3	3	3	2	2	3	2	3	3	3	3	3	3	3	2	3	3	3	1	1	1	38	2	2	22.0
4	4	1	4	3	4	4	3	3	2	3	3	3	3	3	2	1	3	2	2	2	3	4	2	1	1	29	2	3	13.0
3	2	1	3	3	3	3	2	1	2	3	3	3	2	3	2	3	3	2	2	2	3	3	2	2	1	57	3	6	27.0
3	2	3	3	3	4	3	3	2	3	3	3	3	4	3	2	3	3	3	3	3	4	3	2	1	1	42	2	3	23.0
3	3	3	3	3	3	3	2	3	3	3	2	2	3	4	3	3	3	3	3	3	3	4	2	1	1	41	2	3	14.0
3	3	3	3	3	3	3	2	3	3	3	3	3	3	2	2	2	3	3	2	2	3	3	2	2	1	53	3	3	12.0
4	3	4	4	4	4	4	4	2	4	4	4	4	4	4	2	4	4	3	4	4	4	3	1	1	2	35	2	1	2.0
3	3	3	3	3	3	3	3	3	4	3	3	3	3	3	3	3	3	2	3	4	4	2	2	1	1	26	2	2	7.0
4	3	4	4	3	4	3	3	3	3	3	3	4	4	4	3	3	3	4	4	3	4	3	2	1	1	47	2	5	26.0
3	3	1	3	2	3	2	2	2	2	3	2	3	3	3	2	2	3	2	2	2	3	3	1	2	1	32	2	3	9.0
4	4	3	3	3	4	4	3	3	3	4	3	3	3	3	3	3	3	3	3	3	3	4	3	1	1	44	2	5	19.0
3	2	3	3	3	3	3	3	2	2	3	2	2	2	3	2	3	3	2	2	3	3	3	1	1	1	38	2		22.0
4	3	3	4	4	4	3	3	4	3	3	3	4	4	4	3	3	3	3	3	2	3	3	2	1	2	24	1	2	4.0
4	4	4	4	3	4	4	4	3	4	4	3	3	3	3	3	3	3	3	3	3	4	3	1	1	2	31	2	1	7.0
3	2	3	3	3	3	3	3	2	3	3	3	3	3	3	3	3	3	2	3	3	3	3	2	2	1	45	2	3	1.0
1	2	2	3	3	2	1	1	1	1	3	2	1	4	2	2	1	2	3	1	1	3	3	1	1	1	54	3	5	38.0
3	3	3	3	3	3	4	3	3	3	3	3	3	3	3	3	3	3	3	3	3	3	4	2	1	1	40	2	3	20.0
4	4	4	3	3	3	3	3	3	4	4	4	4	4	4	3	4	4	4	4	4	4	3	2	2	1	55	3	2	23.0
3	2	2	3	3	3	2	2	2	2	3	3	2	2	3	2	2	3	3	2	2	2	3	2	1	1	40	2	1
4	4	4	4	4	4	4	4	4	4	4	4	4	4	4	4	4	4	4	4	4	4	4	2	1	1	58	3	6	37.0
4	4	4	4	3	4	4	4	4	3	3	4	3	3	4	3	4	4	3	3	3	3	3	1	1	1	53	3	5	17.0
4	4	4	4	4	4	3	4	4	3	4	4	4	4	4	4	3	4	4	4	4	4	4	1	1	2	16	1	1
3	2	1	4	2	3	2	2	2	3	3	2	3	3	3	2	2	3	2	2	2	3	2	3	3	1	43	2	2	16.0
3	3	3	4	3	4	4	4	3	4	4	3	3	3	4	3	3	4	3	3	3	3	3	2	2	1	52	3	5	35.0
3	2	3	3	3	3	4	2	2	2	3	3	2	2	3	2	2	2	3	2	2	3	2	2	3	1	45	2	2	11.0
4	3	3	3	3	3	4	2	2	3	3	2	3	4	2	2	2	2	2	3	2	3	3	2	2	1	49	2	7	33.0
3	2	2	2	4	2	2	1	1	3	3	3	2	3	2	2	3	2	1	1	2	3	2	3	3	1	51	3	6	35.0
4	4	4	4	3	4	4	3	2	4	4	4	4	4	4	4	3	3	4	4	3	4	3	1	1	1	30	2	2	10.0
3	3	3	3	3	3	2	3	3	3	3	3	3	3	3	3	3	3	3	3	3	3	3	3	1	1	49	2	6	32.0
3	3	4	4	3	3	4	3	4	4	4	3	3	4	4	4	4	4	3	3	3	3	4	2	1	1	51	3	5	34.0
3	2	3	3	3	4	4	3	3	2	3	2	3	4	3	2	2	2	2	2	3	3	3	2	2	1	45	2	3	16.0
3	3	3	2	3	3	3	3	2	3	3	3	3	4	3	2	2	2	1	2	3	4	4	1	1	1	38	2	5	21.0
4	3	1	1	3	3	2	2	1	2	2	2	2	2	2	1	1	2	2	1	1	2	2	2	2	1	32	2	2	6.0
3	4	3	2	4	3	4	3	3	3	3	3	3	4	3	3	3	3	3	2	3	3	3	1	1	1	23	1	2	7.0
3	1	1	4	3	3	3	2	1	2	4	2	3	3	2	1	2	2	2	2	2	3	1	3	4	1	50	3	5	34.0
3	2	3	1	4	3	2	2	2	3	3	4	3	3	3	2	3	1	2	2	2	2	2	1	3	1	39	2	5	25.0
4	3	3	4	3	4	4	4	4	4	3	3	4	4	4	4	2	3	3	3	3	4	4	1	1	1	56	3	1	23.0
4	3	3	3	4	4	4	4	3	4	4	3	4	4	3	2	3	3	3	2	2	3	4	2	1	1	45	2	5	18.0
4	3	4	3	2	3	4	3	2	3	3	2	2	3	3	2	2	3	2	2	2	3	3	2	1	1	25	2	2	9.0
4	4	4	4	4	4	4	4	2	3	4	4	4	4	4	4	4	4	4	4	4	4	3	1	1	2	20	1	1	1.0
3	2	3	3	2	3	3	2	2	3	3	3	3	3	3	2	3	3	2	2	2	3	3	1	2	1	35	2	3	19.0
3	3	3	4	3	3	2	2	2	3	4	3	4	3	3	2	3	3	2	2	2	3	3	1	1	1	16	1	1	1.0
4	2	2	3	2	3	3	2	2	2	3	2	3	3	3	2	2	3	3	3	2	3	3	2	1	2	33	2	3	2.0
3	3	3	3	3	3	3	3	3	2	3	3	3	3	3	3	2	3	3	3	2	3	3	3	2	1	55	3	5	35.0
4	4	4	4	4	4	4	4	4	4	4	4	4	4	4	4	4	4	4	4	4	4	4	1	1	2	21	1	2	3.0
4	4	4	4	4	4	4	4	4	4	4	4	4	4	4	4	4	4	4	4	3	4	4	1	1	1	64	3	8	48.0
4	4	3	3	4	4	4	4	4	3	3	3	4	4	4	3	3	2	3	3	3	4	3	2	1	1	38	2	5	20.0
3	3	3	3	3	3	3	2	2	2	3	3	3	3	3	2	2	1	1	1	1	3	4	2	1	2	43	2	5	27.0
2	2	2	3	3	3	2	2	2	2	1	1	2	2	2	2	2	2	2	2	2	2	2	1	3	1	43	2	6	27.0
4	4	3	4	4	4	3	3	3	3	3	3	3	4	3	3	2	2	2	2	2	3	2	2	1	1	62	3	6	43.0
4	4	4	4	4	4	4	4	4	4	4	4	4	4	4	4	3	3	3	3	3	3	3	2	2	1	59	3	6	42.0
3	3	3	3	3	3	3	3	3	2	3	3	3	3	3	2	3	3	2	3	3	2	3	1	1	1	36	2	3	10.0
4	3	3	3	3	3	3	3	3	3	3	3	3	3	3	2	3	3	3	3	3	4	3	2	2	1	56	3	7	34.0
4	4	4	4	4	4	4	3	3	4	4	4	4	4	3	3	4	2	4	3	3	4	3	1	1	1	46	2	3	21.0
4	3	3	3	3	3	3	3	3	3	3	3	3	3	3	3	3	3	3	3	3	3	3	2	2	1	31	2	5	15.0
3	3	3	4	3	3	3	3	2	3	3	3	3	3	3	2	2	3	2	2	1	3	3	1	3	1	48	2	6	29.0
4	4	4	4	4	4	4	3	3	4	4	3	3	4	4	3	4	3	3	4	3	4	4	1	1	1	18	1	1	1.0
3	3	2	3	4	3	3	3	2	2	3	3	3	3	3	2	2	3	2	2	2	3	3	2	2	1	49	2	5	32.0
4	3	3	3	3	3	3	3	3	3	3	3	3	3	3	3	3	3	3	3	2	3	3	1	1	1	51	3	6	32.0
3	3	3	2	3	3	3	2	2	2	3	3	2	3	2	2	2	2	2	2	2	3	2	2	2	1	38	2	3	20.0
3	3	3	3	3	3	3	3	3	3	3	3	3	3	3	2	3	3	1	1	1	1	2	1	2	1	30	2	1	4.0
3	3	3	3	2	3	3	2	2	2	3	3	3	3	3	2	2	3	2	2	2	3	3	1	1	2	40	2	3	25.0
4	2	2	3	4	4	4	4	4	3	3	3	3	3	3	3	3	2	2	2	3	4	3	2	2	1	58	3	5	23.0
3	3	3	3	3	3	3	2	2	3	3	3	3	3	3	2	1	2	3	3	3	3	3	1	1	1	37	2	2	19.0
4	4	3	3	4	4	4	3	3	3	4	4	4	4	4	4	4	4	4	4	4	4	3	2	1	1	56	3	6	36.0
4	4	4	4	3	4	4	4	4	4	4	4	4	4	4	4	4	4	4	4	4	4	3	1	1	1	45	2	3	17.0
4	4	4	4	4	4	4	4	4	4	4	4	4	4	4	4	4	4	4	4	4	4	4	1	1	1	42	2	2	10.0
4	4	4	4	3	4	4	4	3	4	4	3	4	4	4	3	4	4	3	3	4	4	3	1	1	2	22	1	2	6.0
3	2	2	3	1	2	3	2	1	1	1	1	1	3	3	1	1	1	1	1	1	3	2	2	1	1	35	2	3	18.0
3	3	2	3	3	3	3	3	3	2	3	3	3	3	3	3	2	2	3	2	3	3	3	2	3	1	56	3	6	39.0
4	4	4	4	4	4	4	4	3	4	4	4	4	4	4	2	4	4	4	3	3	3	3	1	1	1	21	1	1	3.0
4	4	4	4	4	4	4	4	3	3	4	4	4	4	4	3	4	3	3	3	3	3	3	1	2	1	41	2	3	24.0
4	4	4	4	3	4	4	4	4	4	4	3	4	4	3	3	4	3	3	3	3	4	4	2	1	1	57	3	8	40.0
2	3	3	3	3	3	3	3	3	3	3	3	3	3	3	3	3	3	2	3	3	3	3	2	2	2	27	2	2	8.0
3	3	2	3	3	4	3	3	3	2	3	3	2	3	3	2	2	3	2	2	2	3	4	1	1	2	37	2	6	9.0
3	3	4	3	3	4	3	2	3	3	4	2	3	3	3	3	3	3	3	2	3	3	3	1	1	1	59	3	6	32.0
3	2	2	3	2	3	3	3	3	3	3	2	3	3	3	2	2	3	3	3	3	3	3	3	3	1	57	3	5	38.0
3	3	1	3	2	3	2	2	2	2	3	2	3	3	2	2	2	2	2	2	3	3	2	1	2	1	51	3	7	33.0
4	4	4	4	4	4	4	4	3	4	4	3	3	3	4	3	3	3	3	3	3	4	4	1	1	1	56	3	5	20.0
4	3	4	4	4	4	4	4	3	4	4	4	4	4	4	2	3	3	3	2	3	4	3	3	1	1	31	2	6	15.0
4	3	4	4	3	3	3	3	3	4	3	3	3	4	4	3	3	3	3	2	2	3	4	1	1	1	30	2	3	11.0
3	3	3	3	4	4	4	4	4	3	3	3	3	4	4	2	4	4	3	2	3	3	3	2	1	1	37	2	3	20.0
4	3	3	3	4	3	4	3	3	1	3	4	4	4	3	3	2	3	3	2	2	4	2	4	2	2	34	2	3	16.0
3	2	2	3	3	3	2	2	3	3	3	3	3	3	2	1	2	2	2	2	2	2	1	2	3	1	32	2	3	16.0
3	3	3	4	4	3	2	3	2	2	4	3	3	3	3	2	2	3	2	3	3	3	2	2	2	1	29	2	3	9.0
4	4	4	4	4	4	4	4	4	4	4	4	4	4	4	4	4	4	3	4	4	4	4	2	2	1	62	3	6	44.0
3	3	3	3	2	3	3	2	2	3	2	2	2	3	3	2	2	2	2	2	3	3	3	2	1	1	53	3	6	36.0
3	2	2	2	3	2	3	2	2	2	3	3	2	3	3	2	2	2	2	2	2	3	2	2	2	2	37	2	2	4.0
3	3	3	2	3	2	2	1	1	3	3	2	1	3	2	1	1	1	1	1	1	2	2	2	4	1	38	2	5	20.0
3	3	4	3	3	3	4	3	3	3	3	3	3	3	4	3	2	2	3	3	3	3	3	2	1	1	23	1	2	7.0
4	3	3	3	3	3	3	3	2	3	3	3	3	3	3	3	3	2	2	2	3	3	3	2	2	1	48	2	6	33.0
3	3	3	3	4	4	3	4	4	3	4	4	4	4	4	4	4	4	3	3	3	3	3	3	1	1	58	3	6	33.0
4	4	4	3	4	4	4	3	3	3	3	4	3	4	3	3	4	3	3	3	3	4	3	3	1	2	49	2	6	33.0
4	4	4	4	3	4	4	3	3	3	4	4	4	4	4	4	4	4	4	4	4	4	3	1	1	1	35	2	3	20.0
3	2	2	3	2	3	3	2	2	2	3	2	2	3	2	2	2	2	2	2	3	2	3	3	3	1	55	3	5	39.0
3	3	3	2	4	3	3	3	3	4	3	3	3	4	3	3	3	3	3	3	3	4	2	2	1	1	62	3	6	43.0
4	4	4	4	4	4	4	3	2	3	3	4	3	3	3	3	2	3	2	4	4	4	4	1	1	2	20	1	1
4	4	4	4	4	4	4	4	3	3	4	4	4	4	3	3	4	4	3	3	4	3	3	2	2	1	21	1	2	4.0
3	3	3	3	4	4	3	3	3	3	3	3	4	3	3	3	3	2	2	3	2	3	3	3	1	1	46	2	6	30.0
3	3	3	3	3	3	3	3	3	3	3	3	3	3	3	3	3	3	3	3	3	3	3	3	2	1	29	2	3	11.0
3	2	3	3	3	3	3	2	2	3	3	3	2	3	2	2	2	2	2	2	2	3	3	2	2	1	31	2	5	15.0
4	4	2	2	3	3	3	2	2	2	2	3	2	3	2	2	2	2	2	1	1	3	2	2	2	1	38	2	5	20.0
3	3	3	3	3	3	3	3	3	3	4	3	4	4	4	3	3	3	3	3	3	3	2	3	3	1	62	3	7	33.0
3	3	3	3	4	3	3	3	3	3	3	3	3	3	3	3	2	1	3	2	2	3	3	2	1	1	20	1	1	3.0
4	4	4	3	3	3	4	4	2	2	3	3	3	3	3	2	2	2	3	2	2	3	4	1	1	1	41	2	5	16.0
4	3	4	4	4	4	4	4	4	3	4	4	4	4	4	4	3	3	3	3	4	4	3	1	1	1	20	1	1	3.0
3	2	3	3	3	3	3	2	3	3	3	3	3	3	3	3	3	3	3	3	3	3	3	2	2	1	34	2	5	19.0
4	3	2	3	4	3	4	3	3	2	3	4	3	4	3	3	1	2	2	2	3	4	3	1	1	2	20	1	2	4.0
4	4	4	4	3	4	4	4	4	4	4	4	4	4	4	3	4	4	4	4	4	4	4	1	1	1	52	3	5	25.0
4	4	4	4	3	4	4	4	4	2	4	3	4	4	4	4	3	2	3	3	4	3	4	1	1	2	20	1	1	3.0
4	4	4	4	4	4	4	4	4	4	4	4	4	4	4	4	4	1	4	4	4	4	4	1	1	1	28	2	2	11.0
3	3	3	3	3	3	3	3	2	2	3	3	3	2	3	3	3	2	2	2	2	3	3	1	2	1	43	2	2	2.0
3	2	3	3	3	3	3	2	2	3	3	3	3	3	2	2	3	2	2	2	2	3	2	3	3	1	54	3	6	31.0
3	2	3	3	2	3	2	1	1	3	3	1	3	2	3	1	2	2	2	2	2	3	3	1	1	2	41	2	1	1.0
3	3	3	3	3	3	3	3	3	3	3	3	3	3	3	3	3	3	3	3	3	3	3	1	1	1	37	2	1	3.0
4	4	3	4	4	4	4	3	4	2	4	3	3	4	4	3	2	3	2	3	2	4	4	1	1	1	34	2	6	18.0
3	3	3	3	2	3	3	3	2	3	3	2	3	3	4	3	3	3	3	3	2	4	4	2	1	1	43	2	2	23.0
3	3	3	3	3	3	3	3	3	3	4	3	3	4	3	3	3	3	3	3	2	3	3	2	2	2	37	2	3	11.0
3	2	3	3	1	3	2	2	2	2	3	2	3	3	3	2	2	2	2	2	2	3	2	3	3	2	47	2	5	31.0
3	3	3	3	2	2	3	1	1	3	3	1	1	3	1	1	1	3	1	1	1	3	2	2	3	1	40	2	5	12.0
3	3	3	3	4	2	3	2	2	3	4	3	3	3	3	2	3	3	2	1	1	2	3	4	2	1	40	2	6	24.0
3	2	2	2	2	2	2	1	1	2	2	2	2	3	2	1	1	2	1	1	1	3	2	2	2	1	39	2	5	17.0
4	3	3	4	4	4	4	3	3	3	4	3	3	3	3	3	3	3	2	2	2	1	3	2	1	1	61	3	6	30.0
4	4	4	3	4	4	4	3	3	3	3	3	3	4	3	3	3	2	3	3	3	3	3	1	1	1	41	2	6	26.0
3	3	3	4	4	4	4	3	3	4	4	4	4	4	4	3	4	2	3	3	3	4	4	1	1	2	29	2	1	1.0
4	3	3	2	3	3	4	3	2	3	3	3	3	4	3	3	3	3	3	3	4	4	3	2	1	1	36	2	5	21.0
3	3	3	4	3	3	4	3	2	2	2	2	3	3	3	2	3	2	2	2	2	2	3	1	2	1	41	2	6	25.0
4	4	3	4	4	4	4	3	4	2	4	4	4	4	4	3	2	2	3	3	4	4	4	2	1	1	18	1	1	1.0
4	4	4	4	4	4	4	3	3	4	4	3	3	3	4	3	3	3	3	3	3	4	4	2	1	1	50	3	2	8.0
4	3	2	3	4	3	2	3	3	2	3	4	3	3	3	2	2	3	2	2	2	4	3	2	2	2	21	1	2	4.0
4	4	4	4	4	4	4	4	4	3	4	4	3	3	3	3	3	3	3	3	3	4	4	1	1	1	21	1	2	4.0
3	2	3	3	3	3	3	3	3	3	3	2	3	3	3	2	3	2	2	2	2	2	3	2	1	1	43	2	2	13.0
3	3	3	4	4	3	4	3	3	3	3	3	3	3	3	3	3	2	3	3	3	3	3	2	1	1	58	3	2	15.0
4	3	4	3	3	3	3	2	3	2	3	3	3	3	3	3	2	3	3	2	2	4	4	2	1	1	17	1	1	1.0
4	3	3	3	3	3	3	2	3	3	3	2	3	3	3	3	3	3	3	3	3	3	3	2	1	2	26	2	3	10.0
3	3	3	2	4	4	4	3	3	3	3	4	4	4	4	3	3	3	2	2	2	4	3	1	1	1	56	3	5	37.0
4	4	4	4	4	4	4	4	3	4	4	4	4	4	4	3	4	3	4	4	4	4	4	1	1	1	17	1	1	1.0
2	1	3	4	4	3	2	2	3	3	3	3	3	3	2	2	3	2	2	2	3	3	2	3	2	1	44	2	2	19.0
4	3	3	4	3	4	4	3	3	3	3	3	3	3	3	3	3	3	3	3	3	3	3	1	1	1	40	2	3	20.0
4	4	4	4	4	4	4	3	4	4	4	4	4	4	4	4	4	4	4	4	4	4	4	1	1	1	17	1	1
3	3	3	3	3	3	3	3	3	2	3	3	3	3	3	3	2	3	3	3	3	3	3	1	1	2	29	2	3	13.0
4	4	4	4	4	4	4	4	4	4	4	4	4	4	4	3	3	4	4	3	4	4	4	1	1	1	34	2	3	15.0
3	2	3	3	3	3	3	3	3	3	3	3	3	3	3	2	3	2	3	2	3	3	3	2	3	1	51	3	6	34.0
3	3	3	3	3	3	3	2	2	2	3	2	3	3	3	2	2	2	2	2	2	3	3	1	1	1	37	2	2	4.0
4	4	4	4	4	4	4	4	4	4	4	4	4	4	4	4	4	4	4	4	4	4	4	1	1	1	20	1	1	4.0
4	3	3	3	3	4	3	3	2	3	3	3	3	3	4	2	3	3	3	3	3	4	3	1	1	1	39	2	2	10.0
4	4	3	3	4	4	4	3	4	3	4	4	3	4	3	3	3	3	3	3	3	4	3	1	1	1	35	2	3	13.0
4	4	4	4	4	4	4	4	4	4	4	4	4	4	4	4	4	4	4	4	4	4	3	1	1	1	20	1	1	1.0
3	3	3	3	4	4	4	4	3	4	3	4	4	3	4	2	3	3	3	2	3	4	3	2	1	1	24	1	2	8.0
3	3	2	2	3	2	3	2	1	2	2	2	2	2	3	1	1	2	2	2	2	3	3	1	1	1	23	1	3	8.0
3	2	3	3	3	3	3	2	2	3	3	3	2	3	2	2	2	2	2	2	2	3	3	2	2	1	45	2	2	28.0
4	3	3	3	3	3	3	3	3	3	3	3	3	3	3	3	3	3	3	3	3	3	3	2	1	1	24	1	2	8.0
3	3	3	3	2	3	3	2	3	3	3	3	3	3	3	2	3	3	2	2	3	3	3	2	1	1	32	2	5	15.0
2	2	3	3	3	3	3	2	2	2	3	3	3	3	2	2	2	2	2	2	2	2	2	1	2	1	40	2	3	24.0
3	3	3	3	3	3	3	3	3	2	3	4	3	4	2	2	2	2	3	3	3	3	2	3	2	1	35	2	5	18.0
3	3	2	3	3	4	4	2	2	2	3	3	4	4	3	3	2	2	3	3	3	3	3	1	1	2	40	2	5	22.0
4	4	4	4	4	4	4	4	4	4	4	4	4	4	4	4	4	4	4	4	4	4	4	1	1	1	20	1	1	1.0
4	4	3	4	4	4	4	4	4	4	4	4	4	4	4	4	4	4	3	3	4	4	3	2	1	1	52	3	6	36.0
3	2	2	3	3	2	2	2	2	2	2	2	2	2	2	2	2	2	2	2	2	2	2	2	2	1	41	2	3	25.0
4	4	4	4	4	4	4	4	4	4	4	4	4	4	4	4	4	4	4	4	4	4	4	1	1	1	26	2	3	11.0
1	3	3	4	4	4	4	3	3	3	4	4	3	4	4	3	3	3	3	3	3	3	3	1	2	1	30	2	2	6.0
4	4	4	4	4	4	4	4	3	3	3	4	4	4	4	3	3	3	4	4	4	4	4	2	1	1	56	3	7	40.0
3	2	2	3	2	2	1	1	1	1	2	1	1	3	3	2	1	1	1	1	1	3	3	1	2	1	51	3	3	19.0
3	3	2	4	3	3	2	2	2	3	4	3	3	3	3	3	2	3	3	2	2	3	3	2	2	1	29	2	1	1.0
4	4	4	3	4	3	3	4	3	2	3	3	3	3	3	3	3	3	3	3	3	4	4	1	1	1	18	1	1	7.0
4	3	3	3	3	3	3	3	3	3	3	3	2	3	3	2	3	3	3	3	3	3	3	2	1	1	42	2	2	6.0
3	3	3	3	3	3	3	3	3	3	3	3	3	3	3	3	3	3	3	3	3	4	3	1	1	1	57	3	5	34.0
2	1	1	2	1	1	1	3	1	1	2	1	1	1	1	1	1	1	1	1	1	1	2	2	3	1	41	2	5	25.0
3	3	3	3	3	4	3	4	3	3	3	2	3	3	3	3	3	3	2	2	3	4	3	2	1	2	19	1	1	2.0
4	4	4	4	3	3	4	3	4	3	3	3	4	4	4	3	4	2	3	3	4	4	4	1	1	1	32	2	2	17.0
4	4	4	4	3	3	4	3	2	3	3	3	3	4	3	2	3	2	1	1	1	3	3	1	1	1	37	2	5	20.0
3	2	2	2	1	1	1	1	1	1	1	1	1	1	1	1	1	1	1	1	1	1	2	3	3	1	46	2	5	31.0
4	3	3	3	3	3	3	3	3	3	3	3	3	3	3	2	3	3	2	2	3	3	3	2	1	2	37	2	3	19.0
4	3	3	4	4	3	4	3	3	3	4	4	3	4	3	3	3	2	3	3	2	3	3	2	1	1	24	1	2	8.0
4	3	3	3	4	4	4	4	4	4	3	4	3	4	3	3	3	3	3	3	3	4	3	2	1	1	55	3	7	40.0
4	4	4	4	4	4	4	4	4	4	4	4	4	4	4	4	4	4	4	4	4	4	4	1	1	1	61	3	8	37.0
2	1	3	3	4	3	3	1	2	1	3	3	3	2	1	1	1	2	1	1	2	3	2	3	3	1	54	3	3	30.0
3	3	3	4	4	3	4	3	3	3	3	3	3	4	4	3	3	2	3	3	3	4	4	2	1	1	57	3	6	41.0
4	3	3	4	3	3	3	3	3	2	4	3	3	3	3	3	2	3	2	2	2	3	3	3	1	1	24	1	2	8.0
4	3	3	4	3	3	3	3	3	3	3	4	3	3	3	3	2	2	2	2	2	3	4	1	3	1	20	1	1	1.0
4	3	4	4	4	4	4	3	4	3	4	4	4	4	4	3	3	4	3	4	3	4	3	2	1	1	20	1	1	2.0
3	2	2	3	2	2	2	2	3	2	2	2	2	2	2	2	2	2	2	3	2	3	2	2	4	1	50	3	3	20.0
3	2	2	4	3	3	2	3	2	2	3	2	3	2	3	2	3	3	2	3	3	4	3	3	2	1	45	2	6	30.0
2	2	3	3	3	3	2	2	2	3	3	3	2	3	2	2	3	2	2	2	3	2	1	3	3	1	41	2	5	23.0
4	4	4	4	4	4	4	4	4	4	4	4	4	4	4	4	4	1	4	4	4	4	4	1	1	1	55	3	6	30.0
4	4	3	3	4	4	4	4	3	3	3	4	4	4	4	3	3	4	4	3	4	4	3	1	1	2	30	2	1	2.0
3	2	2	2	2	2	3	2	2	3	3	2	2	2	2	2	2	2	2	2	2	3	3	2	2	1	40	2	5	22.0
4	3	3	3	2	3	3	3	2	2	3	2	3	3	4	2	3	3	2	2	2	4	4	1	1	1	64	3	5	28.0
4	4	4	4	4	4	4	4	4	4	4	4	4	4	4	4	4	4	3	3	4	4	4	2	1	1	27	2	2	10.0
3	1	1	2	3	3	2	2	2	2	3	3	3	3	2	2	3	2	2	2	2	3	3	3	1	1	54	3	5	34.0
3	2	3	3	3	3	4	2	2	2	3	2	3	3	3	2	2	3	3	2	2	3	3	2	1	1	33	2	3	16.0
4	4	4	4	3	3	3	4	2	2	4	2	3	3	3	3	2	2	2	2	2	3	4	1	1	1	37	2	2	10.0
2	2	3	3	4	3	2	1	1	3	3	3	2	2	2	2	3	2	3	2	2	2	2	2	3	1	46	2	5	30.0
3	2	3	3	2	3	3	2	2	3	3	2	3	3	3	2	2	2	2	2	2	4	4	2	2	1	59	3	5	41.0
3	4	3	3	4	3	3	3	2	2	3	3	3	3	3	2	3	3	2	3	3	3	3	1	1	2	20	1	1	3.0
4	3	2	3	3	3	3	3	2	2	4	3	1	2	3	1	1	1	1	1	1	3	3	1	1	1	52	3	5	26.0
4	3	4	4	4	3	3	3	3	3	3	3	3	3	3	2	3	3	3	3	3	3	3	2	2	1	26	2	2	8.0
4	4	4	4	4	4	4	3	4	3	3	4	4	4	4	4	4	4	4	4	4	4	4	1	1	1	41	2	5	17.0
4	3	3	3	3	4	4	4	3	3	3	3	3	4	3	3	3	2	3	3	3	4	3	2	1	1	46	2	2	10.0
4	3	3	2	4	4	4	4	4	2	3	3	3	3	3	3	3	2	2	2	3	3	3	2	1	1	38	2	5	20.0
3	3	3	3	3	3	2	2	2	3	3	2	3	3	3	2	3	3	3	3	3	3	3	2	2	1	37	2	3	20.0
3	3	3	3	3	3	3	3	3	3	3	3	3	3	3	3	3	2	3	2	2	3	3	2	2	1	49	2	3	2.0
4	4	3	4	4	3	3	3	2	3	3	3	3	3	3	3	3	3	2	3	3	4	3	2	2	1	28	2	2	12.0
3	3	3	3	3	3	4	3	3	4	3	3	3	4	3	2	3	3	3	3	3	3	3	2	1	1	39	2	5	22.0
4	4	3	4	4	4	4	4	4	4	4	3	4	3	3	3	3	1	3	3	3	3	3	2	1	1	35	2	5	19.0
4	4	4	4	4	4	4	3	4	4	4	4	4	4	4	2	3	4	2	3	3	4	3	1	1	2	36	2	1	20.0
4	4	4	4	3	3	3	3	3	3	3	3	3	3	3	3	3	3	3	3	3	2	2	3	2	1	25	2	3	9.0
3	3	3	4	3	3	3	2	2	4	4	3	4	4	4	3	3	3	3	3	3	3	3	2	2	2	33	2	1	1.0
4	4	4	4	4	4	4	3	3	3	3	3	3	3	3	3	3	3	3	3	3	3	4	1	1	1	22	1	2	6.0
4	3	2	3	3	3	3	2	3	3	3	3	3	3	3	2	3	2	3	3	3	3	3	2	2	1	52	3	5	36.0
3	3	3	4	4	4	4	3	2	3	4	4	4	4	3	2	3	3	3	3	3	4	3	2	1	1	32	2	1	3.0
4	3	2	2	3	3	3	3	2	3	3	3	3	3	3	3	2	2	3	2	2	3	3	1	1	1	31	2	5	17.0
4	3	4	4	4	4	4	4	3	4	3	4	3	4	4	3	4	3	2	3	3	4	3	1	1	1	24	1	2	1.0
3	3	3	3	2	2	3	3	3	3	3	3	3	3	3	3	3	3	3	3	3	3	2	3	3	1	23	1	3	7.0
4	4	3	4	3	4	4	4	4	4	4	3	4	4	4	2	3	3	3	4	3	4	4	2	1	2	18	1	1	1.0
4	3	4	4	4	4	4	4	3	3	3	3	4	4	4	3	3	3	3	3	3	3	3	1	1	2	31	2	2	13.0
4	4	4	4	4	4	4	3	3	4	4	4	4	4	4	4	4	4	4	4	4	4	4	2	1	1	42	2	1	22.0
3	3	3	4	4	4	4	3	3	3	3	3	3	3	3	3	2	2	2	1	1	3	3	2	1	1	52	3	6	16.0
3	3	3	3	3	3	3	2	1	1	3	3	3	3	3	2	1	3	2	2	2	3	3	2	1	1	55	3	6	22.0
3	3	3	3	3	3	3	3	2	1	3	3	3	3	2	3	3	3	2	2	2	3	3	2	1	1	42	2	3	22.0
4	4	4	4	4	4	4	4	4	4	4	4	4	4	4	4	4	4	4	4	4	4	3	2	1	1	42	2	3	25.0
3	3	3	3	3	3	3	3	2	3	4	3	3	3	3	2	3	3	3	3	3	3	3	1	1	1	22	1	2	5.0
2	2	3	3	2	2	2	2	2	3	3	2	2	3	2	2	3	2	2	2	2	3	2	3	3	1	29	2	3	13.0
3	2	2	4	4	4	4	3	3	4	4	2	3	4	3	2	2	3	3	2	3	4	3	1	2	1	45	2	5	22.0
4	2	4	3	4	4	4	3	3	3	4	4	4	4	3	2	3	3	2	2	2	3	3	1	1	1	34	2	5	17.0
4	3	3	3	3	3	3	3	3	4	3	3	3	3	3	3	3	3	3	3	3	3	4	1	1	1	26	2	2	6.0
3	1	2	3	2	3	3	2	1	3	3	3	3	3	3	1	2	2	3	2	2	3	3	2	2	1	47	2	3	19.0
3	3	3	3	4	3	4	3	3	3	4	3	3	4	2	2	3	3	3	2	2	3	3	2	2	1	35	2	2	18.0
4	3	3	2	4	3	4	3	3	2	3	3	3	3	3	2	2	2	2	2	2	4	3	1	1	2	28	2	2	7.0
3	3	3	3	3	3	3	3	3	3	3	3	3	3	2	2	3	3	2	3	3	3	3	2	1	1	41	2	6	25.0
4	3	3	3	3	3	3	2	2	3	3	3	3	3	3	3	3	3	2	2	2	3	3	2	1	1	35	2	1
3	3	2	3	3	3	3	2	2	2	3	3	2	3	3	3	2	2	2	2	2	3	3	2	2	1	46	2	6	30.0
3	1	4	3	3	3	3	1	1	1	2	2	1	3	1	1	2	1	1	1	1	1	1	3	3	1	49	2	6	30.0
4	4	4	4	4	4	4	4	4	4	4	4	4	4	4	4	4	4	4	4	4	4	3	1	1	1	33	2	5	17.0
3	2	3	3	3	3	3	3	2	3	4	3	3	3	3	3	3	3	2	3	3	3	3	2	2	1	31	2	3	15.0
4	3	3	3	3	1	3	3	2	3	3	3	3	3	2	2	2	3	2	2	3	4	3	2	2	1	37	2	2	19.0
4	2	3	3	3	4	3	2	1	3	4	3	3	3	3	1	3	3	2	2	1	4	3	1	2	1	33	2	3	16.0
3	3	3	2	3	4	4	4	3	1	4	3	3	3	3	3	3	3	3	3	3	4	3	1	1	1	18	1	1	2.0
4	4	4	4	4	3	4	4	2	3	3	4	3	3	4	2	3	3	2	3	3	3	4	1	1	1	34	2	2	8.0
4	4	3	3	2	3	4	2	3	3	3	2	2	4	3	3	2	3	1	2	3	3	3	2	1	2	32	2	2	15.0
4	3	4	3	4	4	4	3	3	3	4	3	3	3	3	3	2	2	3	3	3	4	4	2	1	1	23	1	2	3.0
3	3	3	3	3	3	2	1	3	3	3	3	2	3	2	2	2	2	2	2	2	3	3	3	2	1	32	2	5	15.0
4	2	3	3	3	2	1	1	2	1	3	2	2	3	2	2	2	1	1	1	1	3	1	2	3	1	37	2	5	19.0
3	2	2	4	4	3	3	2	2	3	2	3	3	3	2	3	3	2	2	2	2	3	3	2	2	2	38	2	3	18.0
4	4	4	4	4	4	3	3	3	3	3	3	3	3	3	3	3	3	3	3	3	4	3	1	1	1	35	2	1	2.0
4	4	3	3	3	4	4	3	3	3	3	3	4	4	4	2	3	3	2	3	4	4	3	2	1	1	43	2	3	27.0
4	4	4	3	4	4	4	4	4	4	3	4	4	4	4	4	3	2	3	3	4	4	4	1	1	2	31	2	3	10.0
2	2	3	2	1	2	3	1	1	1	3	2	2	2	2	1	1	1	1	1	2	2	2	3	4	1	42	2	5	26.0
3	2	2	2	3	2	2	2	3	2	2	2	3	2	2	2	2	2	2	2	2	3	2	2	3	1	59	3	5	40.0
2	2	4	3	3	3	3	3	2	1	3	3	2	3	2	2	2	2	2	2	2	3	2	1	3	1	31	2	3	14.0
3	2	2	3	4	3	4	3	2	3	3	3	2	3	2	1	2	3	2	2	3	3	2	3	3	1	34	2	5	18.0
4	4	4	3	4	4	4	4	4	3	4	4	4	4	4	4	4	3	3	3	3	4	4	1	1	2	27	2	1	1.5
3	2	3	3	4	4	3	2	2	3	4	4	4	3	4	2	3	2	2	3	2	4	3	3	3	1	19	1	1	2.0
3	3	3	3	2	3	3	2	2	3	3	2	3	3	3	2	3	3	2	3	3	3	3	1	1	1	43	2	2	7.0
3	2	3	3	2	2	2	2	2	2	2	2	3	2	3	2	3	2	2	2	3	3	3	1	2	2	40	2	6	8.0
2	4	3	3	3	2	2	2	2	2	3	2	2	2	2	2	2	2	2	2	2	2	2	1	1	1	37	2	2	4.0
4	3	2	2	3	3	3	3	2	2	2	3	3	3	3	2	2	2	2	2	1	3	3	1	1	1	48	2	6	32.0
4	2	2	3	3	3	3	2	2	2	3	3	3	3	3	2	3	3	2	3	3	3	3	1	1	1	37	2	2	4.0
3	2	2	3	3	4	4	3	3	2	4	3	3	3	3	2	3	3	3	2	3	3	3	2	2	1	50	3	6	30.0
3	3	3	3	3	3	2	3	3	3	3	3	3	3	3	3	3	3	2	2	3	3	2	2	3	1	43	2	3	25.0
4	4	4	4	4	4	4	4	4	4	4	4	4	4	4	4	4	4	4	4	4	4	4	1	1	1	60	3	5	19.0
4	3	3	4	3	3	3	3	3	3	4	3	3	3	3	2	3	3	2	2	2	3	3	2	2	1	42	2	5	25.0
2	2	2	3	3	3	2	3	2	2	3	3	3	3	3	2	3	3	2	3	3	2	2	2	3	1	41	2	6	26.0
4	3	4	4	2	3	4	3	3	3	3	3	3	4	3	3	3	3	2	3	3	4	3	2	1	2	35	2	5	19.0
4	4	4	4	4	4	4	4	4	4	3	4	4	4	4	4	4	2	3	4	4	4	3	1	1	1	41	2	5	1.0
3	3	3	3	3	3	3	3	3	3	3	3	3	3	3	3	3	3	3	3	2	3	3	1	2	1	43	2	6	24.0
4	4	4	3	3	3	4	2	2	4	3	3	3	3	2	2	3	3	3	2	3	3	3	2	1	1	40	2	5	17.0
4	3	3	3	3	3	3	3	3	3	3	3	3	3	3	3	3	3	3	3	3	2	3	2	2	1	56	3	5	30.0
4	3	2	3	4	3	3	2	3	3	4	3	3	3	3	3	3	3	2	2	2	4	3	1	1	2	43	2	6	12.0
3	3	3	4	3	4	3	3	2	3	4	3	3	3	4	3	2	3	2	3	3	4	4	1	1	1	53	3	1	3.0
3	3	3	2	3	3	3	3	3	3	3	3	3	3	3	2	3	3	2	2	2	3	3	3	3	1	60	3	6	42.0
2	1	2	2	3	1	2	1	1	3	3	3	2	3	2	2	3	2	2	2	2	2	1	3	3	1	40	2	6	24.0
4	4	4	3	4	4	4	4	4	4	4	4	4	4	4	4	4	4	3	3	4	4	3	2	1	2	44	2	5	27.0
4	4	4	4	4	4	4	4	4	4	4	4	4	4	4	3	4	3	4	4	4	4	3	1	1	1	16	1	1
4	3	1	3	3	3	3	2	3	2	3	3	3	3	3	3	1	3	2	1	1	3	4	2	1	1	34	2	5	18.0
3	3	3	3	3	3	3	2	2	2	3	2	3	3	2	2	3	2	3	3	3	3	3	2	2	1	61	3	2	23.0
3	2	3	3	3	3	3	2	2	3	3	3	3	3	3	2	3	3	2	2	3	3	3	2	3	2	32	2	3	13.0
4	2	1	3	3	3	2	3	2	1	3	3	3	3	3	2	1	2	1	3	1	3	3	2	4	1	51	3	5	33.0
3	3	3	3	2	3	3	3	2	2	3	2	3	3	3	2	3	2	2	3	3	3	3	2	2	1	46	2	3	17.0
3	4	3	4	3	4	4	3	2	3	3	2	3	3	3	2	3	3	3	3	3	3	3	2	1	1	32	2	3	14.0
2	2	2	3	2	3	2	1	1	1	3	3	3	3	2	1	3	2	2	3	3	2	2	1	2	1	35	2	3	16.0
4	3	3	4	3	3	3	3	2	3	3	2	3	3	3	3	3	3	3	2	2	3	4	1	1	1	40	2	1	1.0
4	4	3	3	3	3	3	3	3	3	3	3	3	3	3	3	3	3	3	3	3	3	3	2	1	1	37	2	1	7.0
4	3	3	3	3	3	4	3	3	3	3	3	3	4	4	3	3	3	3	2	2	4	3	2	1	1	33	2	3	14.0
4	4	4	4	3	4	4	3	3	3	4	3	4	3	4	2	3	4	3	3	4	4	4	1	1	1	50	3	5	20.0
4	4	4	3	3	4	4	3	2	3	4	3	4	4	3	2	2	3	3	3	1	3	4	1	1	1	32	2	1	2.0
4	3	3	4	4	4	3	2	2	4	4	4	4	3	3	2	2	2	2	2	3	4	3	3	2	2	49	2	1	2.0
4	3	3	3	4	4	4	4	4	4	3	4	4	4	3	3	3	3	3	3	4	3	4	2	1	1	31	2	5	15.0
4	4	4	3	3	3	3	3	2	2	3	3	3	3	3	2	2	2	3	3	3	3	4	4	1	2	18	1	1	1.0
3	2	2	3	2	3	4	2	2	4	3	2	3	3	3	2	3	3	2	2	3	3	3	2	3	1	52	3	3	21.0
3	4	4	4	4	4	4	4	4	4	4	4	4	4	4	4	4	4	4	4	4	4	3	2	1	2	28	2	1	2.0
4	4	4	3	3	4	4	4	3	3	3	3	3	3	3	3	3	3	3	2	2	4	3	1	1	2	32	2	1	17.0
4	3	4	3	3	3	4	3	3	3	3	3	3	4	3	2	4	3	3	3	4	3	3	1	1	1	32	2	3	15.0
4	3	3	3	3	3	3	3	3	2	3	3	2	3	3	3	2	3	3	3	3	3	4	1	1	1	20	1	2	4.0
2	2	3	3	3	3	2	2	1	2	3	3	2	3	2	2	3	2	3	2	2	2	2	3	3	1	50	3	3	22.0
4	3	3	4	3	4	4	3	3	3	4	3	3	3	3	3	3	4	3	3	3	4	3	1	2	2	25	2	2	8.0
3	3	3	3	2	3	2	2	2	2	3	2	3	3	3	2	2	2	2	2	2	3	3	1	2	1	48	2	3	27.0
4	3	4	3	4	4	4	3	2	3	3	3	3	4	3	2	3	2	2	3	3	3	3	2	1	1	36	2	2	15.0
2	2	4	3	1	2	3	2	2	3	3	2	3	3	2	2	3	3	2	2	2	3	2	2	2	1	34	2	3	8.0
4	4	4	4	4	4	4	3	3	3	3	3	4	4	4	3	3	3	3	3	3	3	3	1	1	1	44	2	2	23.0
4	4	4	3	4	4	4	4	2	4	3	3	4	4	4	2	4	3	3	4	4	4	3	1	1	1	20	1	1	1.0
3	2	3	2	3	4	3	2	1	3	3	3	4	3	3	1	2	2	2	1	1	2	3	1	1	1	31	2	2	8.0
3	3	3	3	3	3	4	3	2	2	4	2	3	3	3	2	4	2	3	3	3	3	3	1	1	2	21	1	1	4.0
4	4	4	3	4	4	4	4	4	4	4	4	4	4	4	4	4	4	4	4	4	4	4	1	1	1	17	1	1	2.0
4	3	3	3	3	3	3	3	3	3	3	3	4	3	3	3	3	2	3	3	3	3	4	2	1	2	38	2	1	2.0
3	3	2	3	3	3	2	2	2	2	3	3	2	2	2	1	1	2	1	1	1	3	3	3	2	1	38	2	5	15.0
4	4	4	4	4	4	4	4	3	3	3	3	3	3	3	3	3	3	3	3	3	4	3	2	1	1	32	2	5	14.0
3	2	3	3	3	2	2	2	3	3	3	2	2	3	3	2	3	2	2	2	2	3	2	1	1	2	28	2	1	2.0
4	3	4	3	3	4	3	4	3	3	4	3	3	3	3	3	3	2	2	2	3	3	3	2	2	2	23	1	2	4.0
3	3	3	4	4	4	4	3	4	4	3	4	4	4	3	2	4	2	2	3	3	3	2	2	2	1	46	2	5	30.0
4	4	4	4	4	4	4	4	3	3	4	3	3	3	4	3	3	3	3	3	3	4	4	1	1	1	52	3	5	30.0
3	3	3	3	2	2	3	3	3	3	3	2	3	3	3	3	2	2	2	2	2	3	3	3	2	1	34	2	5	18.0
4	3	3	4	4	4	4	4	2	3	3	3	3	3	4	2	3	2	2	3	3	3	3	2	1	2	34	2	3	11.0
4	4	4	4	4	4	4	4	4	4	4	4	4	4	4	4	3	4	4	3	3	3	3	1	1	1	30	2	2	14.0
4	4	4	4	3	3	3	3	2	3	3	2	3	3	3	2	3	3	2	2	2	3	4	1	1	1	47	2	6	27.0
3	2	3	3	3	3	2	2	1	3	2	3	2	2	2	1	1	2	1	1	1	3	2	3	2	2	46	2	5	27.0
4	3	2	3	4	3	2	2	3	2	3	2	3	3	3	2	2	2	2	2	2	3	4	2	1	1	47	2	6	28.0
3	3	3	2	3	3	3	2	3	3	3	3	3	3	2	3	3	2	2	2	2	3	3	2	2	1	44	2	6	27.0
2	1	2	2	1	3	3	2	1	2	2	2	2	3	2	1	3	2	2	2	2	2	3	2	1	1	36	2	3	16.0
4	4	4	4	4	4	3	4	4	3	4	3	4	4	4	4	3	3	3	3	3	4	3	2	1	1	58	3	6	35.0
3	3	3	3	4	4	4	3	3	3	3	3	3	4	4	3	3	3	3	3	3	3	3	2	1	1	49	2	5	25.0
3	1	2	3	3	2	1	1	2	2	3	2	2	3	3	2	2	3	2	2	2	3	2	2	2	1	27	2	1	1.0
4	2	2	4	3	3	2	2	2	3	3	3	2	3	3	2	3	3	3	2	3	2	3	2	2	2	28	2	1	4.0
4	3	2	3	3	3	3	3	2	2	3	2	3	3	3	2	2	2	3	2	2	3	3	1	1	1	20	1	1	3.0
4	2	3	4	3	3	3	3	2	3	3	3	3	4	2	2	3	3	3	3	3	2	2	1	2	1	43	2	3	26.0
3	2	3	3	3	3	2	2	2	3	3	2	3	3	3	2	2	3	2	2	2	2	3	3	3	1	54	3	5	20.0
3	2	3	3	2	3	2	2	2	3	3	2	2	3	3	2	3	2	2	2	2	3	3	3	2	1	40	2	5	26.0
4	4	4	3	3	3	3	3	3	3	3	3	3	3	3	2	3	3	3	2	3	3	3	1	1	1	39	2	3	18.0
4	3	3	3	4	4	4	3	3	4	3	4	4	4	4	3	4	4	4	4	4	4	3	3	1	1	38	2	3	15.0
4	4	4	4	3	3	2	3	3	2	3	3	3	3	3	3	3	2	2	2	3	2	3	1	1	1	39	2	1	2.0
3	3	3	3	2	4	2	2	2	3	4	2	2	3	3	2	2	1	2	1	3	3	3	3	2	1	55	3	5	39.0
4	4	3	3	3	4	4	3	3	4	4	3	3	4	4	2	3	1	3	3	4	4	4	2	1	2	40	2	1	1.0
3	2	2	2	2	3	3	2	2	3	2	3	3	3	3	1	2	2	1	1	2	2	2	1	2	1	31	2	2	14.0
3	3	3	1	3	3	4	3	2	1	3	3	3	3	3	2	1	2	3	3	3	3	3	2	1	1	38	2	3	20.0
3	2	3	3	3	3	3	2	2	2	2	2	2	2	3	3	3	3	2	2	2	3	2	3	3	1	58	3	5	27.0
3	2	2	3	3	3	3	2	2	2	3	2	3	3	3	2	2	3	2	3	3	2	3	2	2	1	58	3	6	1.0
4	4	4	4	4	4	4	4	3	4	3	4	4	4	4	3	4	3	3	4	4	4	4	1	1	1	40	2	1	4.0
4	3	2	3	4	3	4	2	2	3	3	3	3	3	4	2	2	2	2	2	3	3	3	1	1	1	25	2	3	9.0
4	4	2	3	4	4	4	3	4	3	3	4	3	4	4	3	3	2	3	3	3	4	4	1	1	1	21	1	2	4.0
4	4	4	4	4	4	4	4	3	4	4	4	4	4	4	3	3	3	3	3	4	4	4	2	1	1	37	2	3	13.0
4	4	2	4	4	4	4	4	3	2	4	4	4	4	4	3	2	3	3	3	2	4	3	1	1	2	24	1	1	3.0
3	3	3	3	4	4	3	3	3	3	3	4	4	4	3	3	3	2	3	2	3	3	3	2	1	2	31	2	3	9.0
4	3	3	4	4	4	4	3	4	3	4	3	3	4	4	3	4	3	3	3	4	3	4	1	1	2	34	2	3	18.0
2	3	3	3	3	3	3	3	3	3	3	3	3	3	3	2	3	3	2	2	2	3	2	2	1	1	53	3	3	16.0
3	2	3	3	3	3	3	3	2	3	3	3	3	3	3	2	3	3	3	3	3	3	3	2	2	1	49	2	5	28.0
4	3	3	3	3	3	3	2	2	2	3	3	3	3	2	2	3	2	2	3	3	3	2	3	2	1	41	2	5	17.0
4	2	2	3	3	3	2	3	3	3	3	3	3	3	3	2	3	3	3	3	3	4	3	1	3	1	40	2	3	20.0
4	3	3	2	4	4	3	4	3	3	3	3	3	4	3	2	3	3	3	2	3	4	3	2	1	1	44	2	5	27.0
3	2	3	3	2	3	3	2	2	3	3	2	3	3	3	2	3	3	2	2	3	3	3	1	2	2	27	2	3	10.0
4	4	4	4	3	4	4	4	3	3	3	3	4	4	4	3	3	3	4	3	3	3	4	1	1	2	23	1	1	5.0
3	3	3	4	4	4	4	3	1	3	2	3	4	4	3	2	3	3	2	3	3	4	2	2	1	2	26	2	1	2.5
3	3	3	3	3	2	3	3	3	3	3	3	2	3	2	2	2	3	2	2	2	3	3	3	2	1	49	2	6	32.0
3	3	3	3	3	3	3	2	2	3	3	3	3	3	3	2	2	2	2	2	2	3	2	2	1	2	49	2	3	7.0
3	3	3	3	3	3	4	2	3	2	3	3	3	3	3	3	2	2	2	2	2	3	3	2	1	1	53	3	7	24.0
4	4	4	4	4	3	4	4	4	4	4	4	3	4	4	4	3	4	2	3	4	4	4	2	1	2	58	3	1	1.0
4	3	3	4	3	3	4	3	3	3	3	3	3	3	3	4	3	3	3	3	3	3	4	2	1	1	19	1	1	2.0
4	4	4	4	4	4	4	4	4	4	4	4	4	4	4	2	4	4	4	4	4	4	4	1	1	2	20	1	1	3.0
2	2	3	4	2	2	3	1	2	2	4	2	3	3	2	1	3	3	2	2	2	3	2	2	3	1	37	2	3	21.0
4	2	3	3	3	3	2	3	1	3	3	3	3	3	2	1	3	3	2	2	3	3	3	3	3	2	50	3	5	30.0
3	2	3	3	3	3	3	2	3	2	2	3	2	3	3	2	2	1	1	1	1	1	2	3	3	1	50	3	5	33.0
4	4	4	4	4	4	4	4	2	4	4	4	4	4	4	2	4	4	4	4	4	4	4	1	1	1	44	2	6	20.0
4	4	4	4	3	3	4	3	3	4	4	3	3	3	4	3	3	3	2	3	3	3	4	2	1	1	37	2	5	19.0
4	3	4	4	3	3	4	3	3	3	4	4	4	4	4	3	3	3	3	3	3	3	4	2	1	2	32	2	3	16.0
4	4	4	4	4	4	4	3	3	4	4	4	4	4	4	3	4	3	4	3	3	4	4	1	1	1	32	2	2	14.0
4	4	4	3	4	4	4	3	3	3	3	4	3	4	4	3	4	4	3	3	3	4	4	1	1	2	36	2	1	1.0
4	3	3	4	3	3	3	2	2	2	3	2	3	3	3	2	2	2	2	3	2	3	4	1	1	2	48	2	1	1.0
4	4	4	4	4	4	4	4	3	4	4	4	4	4	4	3	4	3	4	4	4	4	4	1	1	2	18	1	1	2.0
3	3	2	3	3	2	1	2	2	2	3	3	2	3	2	2	1	1	1	1	1	2	3	1	2	1	33	2	2	7.0
3	3	3	3	3	4	4	3	2	1	3	3	3	3	3	1	1	2	2	2	1	4	4	1	1	1	52	3	3	29.0
4	3	3	3	3	4	4	4	2	3	3	3	4	3	4	2	3	3	2	3	3	4	3	2	1	2	28	2	2	6.0
4	2	4	4	4	4	3	2	2	3	3	2	3	3	3	2	3	2	3	2	3	4	3	3	1	1	25	2	2	8.0
4	4	4	4	4	4	4	4	2	4	4	3	3	4	3	2	3	3	2	2	3	3	3	1	1	1	19	1	1	2.0
4	4	3	3	4	4	4	3	2	2	3	3	4	3	3	2	2	2	3	3	3	4	4	1	1	1	38	2	5	25.0
4	4	3	3	3	3	4	4	4	4	3	3	3	4	3	3	3	3	3	3	3	3	3	2	2	1	47	2	3	30.0
3	3	3	3	3	3	4	2	2	3	3	2	3	3	3	2	3	3	3	3	3	3	3	1	1	1	39	2	5	15.0
4	4	4	4	4	4	4	3	4	4	4	4	4	4	4	4	4	4	3	3	3	4	4	1	1	1	50	3	3	22.0
3	3	3	3	3	3	3	2	3	3	3	3	3	3	3	3	3	3	3	3	3	3	3	2	1	1	35	2	3	19.0
3	3	3	3	2	3	3	3	2	3	3	2	3	3	3	2	3	2	2	2	3	4	3	2	1	2	33	2	5
3	3	3	3	3	3	3	3	3	3	3	3	3	3	3	3	3	3	2	3	2	3	3	1	1	1	54	3	5	18.0
4	4	4	4	3	4	4	4	4	4	4	4	4	4	4	4	4	4	4	4	4	4	3	2	1	2	21	1	1	3.0
3	3	3	4	3	4	4	3	2	3	3	3	3	3	3	1	2	3	3	3	3	3	4	2	1	1	49	2	5	22.0
4	4	4	3	4	3	4	4	2	4	3	4	4	4	4	2	3	3	2	3	3	4	3	2	1	2	25	2	3	7.0
3	3	3	3	3	3	3	3	3	3	3	3	3	3	3	3	1	3	3	2	1	4	4	3	1	1	26	2	2	10.0
4	3	3	3	3	4	3	4	3	3	3	3	3	3	3	2	3	3	3	3	3	3	3	2	2	2	36	2	6	19.0
3	3	3	3	3	3	3	3	2	3	2	2	3	3	3	3	3	3	3	3	3	4	3	1	1	1	36	2	3	18.0
4	4	4	4	4	4	4	4	3	4	4	4	4	4	4	4	4	4	3	3	4	4	3	3	1	1	63	3	3	46.0
2	2	1	2	1	2	2	1	1	1	3	1	1	1	1	1	1	1	1	1	1	2	2	1	3	1	30	2	3	14.0
4	4	4	4	4	4	4	4	4	4	4	4	4	4	4	4	4	3	4	4	4	4	3	1	1	1	18	1	1	1.0
3	3	3	3	3	3	3	3	3	3	3	3	3	3	3	3	3	3	2	3	3	3	3	1	1	1	29	2	3	10.0
3	2	3	3	3	4	2	3	2	2	4	3	4	3	3	2	3	3	2	2	1	3	2	1	2	2	44	2	6	10.0
4	4	4	4	4	4	4	4	4	4	4	4	4	4	4	4	3	3	3	3	3	4	4	2	1	1	43	2	5	27.0
4	2	3	3	4	3	3	2	3	3	3	2	3	3	2	2	2	3	2	2	2	4	2	3	4	1	40	2	2	5.0
4	3	4	4	4	4	4	3	3	4	4	3	3	3	4	3	3	2	3	3	3	4	4	1	1	2	29	2	6	2.0
1	1	1	1	1	1	1	1	1	1	1	1	1	1	1	1	1	1	1	1	1	1	1	2	3	1	26	2	2	10.0
3	3	3	3	3	3	3	3	3	3	3	3	3	3	3	2	3	3	3	3	3	3	2	3	1	1	38	2	5	23.0
4	3	3	3	3	4	4	3	3	4	4	3	4	4	3	3	3	3	3	3	2	3	1	3	3	1	49	2	6	33.0
3	4	3	4	4	4	4	4	4	2	3	4	3	4	4	4	3	3	2	3	3	3	3	3	1	1	19	1	1	2.0
4	3	3	3	3	3	4	4	3	3	3	3	4	4	3	3	3	3	3	2	2	4	3	2	1	1	40	2	3	24.0
4	4	4	4	3	3	3	2	2	4	4	3	3	2	3	3	3	3	3	3	3	3	3	1	1	1	63	3	5	43.0
3	2	3	3	3	3	3	2	2	3	2	3	2	3	3	2	3	2	2	1	2	3	2	2	2	1	45	2	3	23.0
3	3	3	3	3	3	3	3	3	3	3	3	3	3	3	3	3	3	3	3	3	3	4	1	1	1	27	2	1
3	3	3	3	3	3	3	3	2	2	3	3	3	3	3	2	2	2	3	2	2	3	3	1	1	1	27	2	2	11.0
4	3	3	3	3	3	3	3	3	3	3	3	3	4	3	2	3	3	3	2	3	3	3	2	2	1	40	2	5	14.0
3	3	3	3	3	4	3	3	2	3	4	3	3	4	4	3	3	3	3	3	3	4	3	1	1	1	43	2	3	27.0
4	4	4	4	4	4	4	4	4	4	4	4	4	4	4	4	4	4	4	4	4	4	3	2	1	1	25	2	2	4.0
4	4	2	2	4	4	4	4	4	4	4	3	3	3	4	3	3	3	3	3	3	3	4	1	1	2	35	2	1	2.0
4	4	4	4	3	4	4	4	2	4	4	4	4	4	3	3	3	2	3	4	4	4	3	2	1	2	18	1	1	1.0
4	4	4	4	4	4	4	4	4	4	4	4	4	4	4	4	3	4	4	4	4	4	4	1	1	1	18	1	1	2.0
3	3	3	3	3	3	3	2	3	2	3	3	3	3	3	3	2	2	2	2	3	3	3	1	2	1	36	2	2	19.0
4	4	3	4	4	4	4	4	4	3	4	3	4	4	4	3	4	4	3	3	2	4	4	2	1	1	28	2	3	12.0
4	3	4	4	3	3	3	3	3	3	4	3	3	3	3	3	2	3	2	2	2	2	3	2	3	1	38	2	3	20.0
4	3	3	3	3	3	4	3	3	3	3	3	3	3	3	2	3	2	3	3	3	3	3	1	1	2	27	2	2	7.0
4	4	4	3	3	3	4	4	4	3	3	3	3	3	3	3	3	2	2	2	2	3	3	2	1	1	32	2	5	16.0
3	2	2	2	3	3	3	3	3	2	2	3	3	3	2	3	2	3	2	2	2	3	3	2	2	1	50	3	5	33.0
4	4	4	4	4	4	4	4	4	4	4	4	4	4	4	4	4	4	4	4	4	4	4	4	1	1	18	1	1	2.0
3	3	3	3	3	3	3	2	3	2	3	3	3	3	3	2	3	2	2	3	3	3	3	2	1	1	50	3	6	24.0
4	4	4	4	3	4	4	3	3	3	4	3	3	3	3	3	3	2	3	3	3	3	4	1	1	2	54	3	1	1.0
4	4	4	4	4	4	4	4	4	4	4	4	4	4	4	4	4	4	3	4	4	4	4	1	1	2	43	2	1	4.0
3	3	3	3	3	3	3	3	3	2	3	3	3	3	3	2	2	2	2	2	3	3	3	1	1	1	51	3	3	19.0
4	3	3	3	3	4	3	3	3	3	3	3	3	3	4	3	1	3	1	1	1	3	3	2	1	1	33	2	1	10.0
4	4	4	4	3	4	4	3	3	3	4	3	3	3	3	3	3	3	3	3	3	3	3	1	1	1	40	2	5	23.0
4	4	4	4	4	4	4	4	4	4	4	4	4	4	4	4	4	4	3	3	3	4	4	1	1	1	64	3	5	25.0
4	2	3	3	3	3	3	2	2	3	3	3	3	3	3	2	2	1	2	3	3	3	2	3	2	1	52	3	5	30.0
4	3	3	3	4	4	4	4	4	4	3	3	4	4	4	4	2	3	3	3	3	4	4	1	1	1	17	1	1	1.0
2	3	3	3	2	3	3	2	2	3	3	2	3	3	4	2	3	3	3	3	3	3	3	1	1	1	38	2	3	15.0
4	4	4	4	4	4	4	4	4	4	4	4	4	4	4	4	4	4	4	4	4	4	3	2	1	1	40	2	3	28.0
3	3	1	1	2	3	2	2	2	1	2	1	1	3	3	1	1	1	1	1	3	3	3	2	1	1	53	3	6	8.0
3	3	2	3	3	3	3	3	3	3	3	3	3	3	2	3	3	2	3	2	3	3	3	2	2	1	61	3	7	42.0
4	4	2	4	4	2	3	3	2	2	3	2	2	3	3	2	2	3	2	2	2	3	3	2	1	2	18	1	1	2.0
4	4	4	4	3	3	4	3	3	4	4	3	3	3	3	3	3	3	3	3	3	4	4	2	1	2	20	1	1	4.0
4	3	2	3	2	3	3	3	2	3	3	2	3	3	3	2	2	3	2	2	2	2	3	1	1	2	45	2	3	23.0
4	4	3	3	3	3	4	3	3	3	4	3	3	3	3	3	2	2	2	2	2	3	4	1	1	1	56	3	3	41.0
4	4	3	4	3	4	4	3	3	3	3	3	4	3	3	3	3	4	4	4	4	4	4	2	1	1	24	1	1	6.0
4	4	4	4	4	4	4	3	3	3	3	3	4	4	4	3	3	4	4	4	4	3	3	2	1	1	26	2	1	3.0
4	4	4	4	4	4	4	4	4	4	4	4	4	4	4	4	4	4	4	4	4	4	3	2	2	1	53	3	5	20.0
4	2	3	3	3	3	3	3	2	3	3	3	3	3	3	2	3	2	3	3	3	3	3	2	2	1	64	3	6	36.0
4	3	4	4	4	4	4	4	3	3	3	3	4	4	4	2	3	3	3	2	3	4	4	1	1	2	20	1	2	4.0
2	2	3	4	3	3	2	2	2	3	3	3	3	3	2	2	3	2	2	3	3	3	2	3	3	1	50	3	3	26.0
4	3	3	4	3	4	3	3	3	4	4	3	4	4	3	3	4	3	3	2	3	4	4	1	1	2	32	2	1	1.0
4	4	3	4	3	3	4	3	4	4	4	3	4	4	4	4	3	4	3	3	3	4	4	2	1	2	20	1	1	2.0
3	3	3	3	2	3	3	3	2	3	3	3	3	3	3	2	3	3	2	3	3	3	3	1	1	2	34	2	1	1.0
3	4	3	3	4	3	4	3	3	2	4	4	4	4	4	3	3	3	2	2	3	4	2	2	1	1	37	2	5	16.0
3	3	3	3	3	3	3	3	2	3	3	2	2	3	2	2	3	2	2	3	3	3	2	1	2	1	42	2	5	26.0
3	3	3	3	3	3	3	3	3	3	3	3	3	3	3	3	3	3	2	3	3	3	3	2	1	1	38	2	3	23.0
4	4	4	3	4	4	4	4	4	4	3	4	4	4	3	3	3	3	3	4	4	4	3	3	1	2	20	1	1	3.0
4	4	3	4	3	3	3	3	4	3	4	3	4	4	4	4	3	2	3	3	3	3	4	2	2	2	42	2	1	1.0
4	4	4	4	4	4	4	4	4	4	4	4	4	4	3	3	3	3	3	3	3	4	3	2	1	1	21	1	2	5.0
3	3	3	4	4	4	4	4	3	3	4	3	4	4	4	3	3	3	3	3	3	4	3	2	1	1	56	3	5	34.0
4	3	3	3	3	3	3	3	2	3	4	3	3	3	3	2	3	3	3	2	2	3	3	2	1	2	36	2	2	13.0
4	4	3	3	3	4	3	3	2	1	3	3	2	3	3	2	2	1	1	2	2	3	3	2	1	1	51	3	5	28.0
3	3	3	3	3	3	2	2	1	2	3	3	3	3	2	2	3	3	2	2	3	4	2	3	2	1	25	2	2	5.0
4	3	2	3	3	3	3	3	3	4	3	3	3	4	4	3	2	2	2	2	2	3	1	2	3	1	25	2	2	9.0
3	2	3	3	3	3	2	1	2	3	3	3	3	3	3	2	2	3	2	2	1	3	3	2	2	1	46	2	3	10.0
3	3	3	2	3	3	4	3	3	3	4	2	3	4	2	2	2	1	1	1	1	2	2	2	1	2	36	2	3	20.0
4	4	2	4	4	4	4	2	2	2	4	3	4	4	3	2	2	2	3	2	2	3	3	2	1	2	33	2	3	8.0
4	4	3	2	3	3	2	2	3	2	3	2	3	3	3	3	2	2	1	1	1	3	4	2	1	1	60	3	2	15.0
4	4	4	4	4	4	4	4	4	4	4	4	4	4	4	4	4	4	4	4	4	4	3	2	1	2	43	2	2	6.0
3	2	3	3	3	3	2	2	2	2	3	3	2	3	2	2	2	3	2	2	2	3	2	2	3	1	49	2	6	23.0
3	3	3	3	3	3	3	2	2	3	3	2	2	3	3	2	3	2	2	2	2	3	3	2	2	1	56	3	3	25.0
3	3	4	4	4	4	4	3	3	4	4	4	3	4	3	2	4	4	3	3	4	4	2	3	1	2	20	1	2	4.0
3	3	3	3	3	3	3	3	2	3	3	3	3	3	3	2	2	2	2	3	3	3	3	3	1	2	52	3	6	25.0
4	4	4	4	4	4	4	4	4	3	4	3	3	4	3	4	3	3	3	3	3	3	3	1	1	1	25	2	2	10.0
4	2	4	3	4	4	3	3	3	4	4	4	3	4	3	3	3	3	2	2	4	4	2	3	3	1	25	2	3	10.0
4	4	4	4	4	4	3	3	4	3	4	4	4	4	4	3	3	3	3	3	3	4	4	1	1	1	20	1	1	2.0
4	4	4	4	4	4	4	4	4	4	4	4	4	4	4	4	4	4	4	4	4	4	4	1	1	1	21	1	2	5.0
4	4	4	4	4	3	4	3	2	4	4	4	4	4	4	2	4	3	4	4	4	4	2	2	1	2	20	1	1	4.0
4	3	4	3	3	3	3	3	2	3	3	2	3	4	3	3	3	3	2	2	2	3	3	2	1	1	42	2	3	16.0
3	3	3	4	3	3	3	3	3	3	4	3	4	4	4	3	4	3	4	3	4	4	4	2	1	1	47	2	3	32.0
3	2	2	3	3	3	3	2	2	3	3	3	3	3	3	2	2	3	3	2	2	3	2	2	3	1	51	3	6	33.0
3	3	3	3	3	3	3	3	2	3	3	2	3	3	3	2	3	3	3	3	3	4	3	2	1	1	38	2	5	22.0
4	4	4	4	4	4	4	4	4	4	4	3	4	4	4	4	4	4	4	4	4	4	4	1	1	1	18	1	1	1.0
4	3	3	4	3	4	4	4	3	3	4	4	4	4	4	3	3	3	3	4	3	4	4	2	1	1	61	3	8	45.0
4	3	3	3	4	4	4	3	3	2	3	3	2	4	3	2	2	4	3	2	2	4	3	2	1	1	20	1	1	3.0
4	3	4	4	4	4	4	4	4	4	4	4	4	4	4	4	4	4	4	4	4	4	4	1	1	1	25	2	3	9.0
4	2	3	2	4	3	4	4	3	3	3	4	4	4	4	4	3	3	3	3	3	3	3	1	1	1	20	1	2	4.0
3	3	3	3	3	3	3	2	2	2	3	2	2	3	3	2	2	3	3	2	2	2	2	2	2	1	43	2	1	6.0
4	4	4	3	3	4	4	3	3	3	3	3	3	3	3	2	3	3	2	3	3	4	3	2	1	1	41	2	3	25.0
4	4	4	4	4	4	4	4	3	3	3	3	4	3	3	2	3	3	3	2	3	3	4	1	1	1	28	2	1	2.0
4	4	4	4	4	4	4	4	3	4	4	3	4	4	4	3	4	3	3	3	3	4	3	1	1	2	39	2	1	20.0
3	3	2	3	3	3	3	3	3	2	3	3	3	3	2	2	2	2	2	2	2	3	3	2	1	1	30	2	2	16.0
3	2	3	3	3	3	4	3	2	2	3	3	3	3	3	3	3	3	2	2	2	3	4	1	1	1	44	2	2	16.0
3	3	3	3	4	4	4	3	3	3	3	3	3	3	3	3	3	2	3	3	3	3	3	1	1	2	30	2	3	13.0
4	4	2	4	4	4	4	4	3	3	4	4	4	4	4	2	3	3	3	3	3	4	4	1	1	1	23	1	2	8.0
3	3	3	3	3	3	3	3	3	3	3	3	3	3	3	3	3	2	3	2	2	3	3	3	1	1	46	2	6	30.0
3	3	3	3	4	3	4	3	2	3	3	4	2	4	3	2	3	3	2	3	3	3	3	3	1	2	30	2	2	10.0
4	4	4	4	3	3	3	3	2	2	4	3	3	4	4	2	3	3	2	2	3	3	4	2	1	1	56	3	6	1.0
3	3	3	3	3	3	3	3	1	1	3	3	3	3	2	1	1	1	1	1	1	2	3	1	1	2	24	1	2	7.0
3	3	3	3	2	2	3	3	2	2	3	2	2	2	2	2	2	2	2	2	2	2	3	2	1	1	46	2	3	20.0
3	3	3	4	4	4	4	4	3	3	4	4	3	3	3	3	3	3	3	3	3	3	3	2	2	1	50	3	5	28.0
4	3	2	3	3	3	3	2	3	3	3	3	3	3	3	2	2	3	3	2	2	3	3	2	2	1	30	2	2	6.0
3	3	3	3	3	3	4	3	2	3	3	3	2	3	3	2	3	3	3	2	3	4	4	1	1	1	30	2	3	14.0
3	3	2	2	3	1	3	2	2	3	3	3	2	3	2	2	3	2	2	2	3	3	3	3	2	1	28	2	3	11.0
4	4	4	4	4	4	4	4	2	4	4	4	4	4	4	2	4	4	3	3	3	4	4	1	1	2	19	1	1	2.0
3	2	3	4	4	4	4	3	2	4	3	3	3	3	3	2	3	3	3	3	3	3	3	2	2	2	33	2	2	16.0
3	3	3	4	4	4	4	3	2	2	3	3	3	3	3	2	2	3	3	2	2	3	3	1	2	1	29	2	2	5.0
3	3	2	3	3	2	3	2	2	2	3	2	2	2	2	2	2	3	2	2	1	3	3	2	2	1	54	3	6	38.0
3	3	3	2	3	3	3	3	2	3	3	3	3	3	3	3	3	3	2	3	3	3	2	2	2	2	24	1	2	8.0
4	3	2	3	4	4	2	3	2	3	3	4	3	4	4	2	3	3	2	3	3	3	2	2	3	1	36	2	2	18.0
4	4	4	4	4	4	4	4	4	4	4	4	4	4	4	4	4	4	4	4	4	4	4	1	1	2	20	1	1	3.0
3	3	2	2	3	3	3	3	3	3	2	3	3	3	3	3	2	2	3	3	3	4	3	2	2	1	50	3	6	34.0
4	4	4	4	4	4	4	4	3	3	4	3	3	4	4	3	3	1	3	2	3	4	4	1	1	1	24	1	2	7.0
3	3	3	3	3	3	3	3	2	3	3	3	2	3	3	3	2	2	2	2	2	3	3	2	2	1	44	2	5	19.0
4	3	3	3	4	3	3	4	4	3	3	4	4	4	4	4	3	3	3	3	3	3	3	2	1	1	21	1	1	3.0
3	2	3	2	2	3	2	2	2	2	3	2	3	3	2	1	2	2	3	2	2	3	2	3	2	2	28	2	2	8.0
3	3	3	3	3	3	3	3	3	3	3	3	3	3	3	2	3	3	2	2	3	3	3	2	1	2	40	2	3	13.0
3	2	3	3	4	4	4	3	2	3	4	4	3	3	3	2	3	3	3	3	3	3	2	3	3	2	29	2	1	3.0
3	2	3	3	3	3	4	3	3	3	3	3	3	3	3	3	3	2	3	3	3	3	2	2	2	2	29	2	2	13.0
3	3	4	4	3	4	3	3	2	3	3	3	4	3	3	3	3	3	3	2	3	3	3	1	2	1	27	2	2	6.0
4	4	4	3	4	3	4	4	4	4	4	4	4	4	4	4	4	3	4	3	4	4	4	2	1	2	17	1	1	1.0
4	3	3	3	3	3	3	3	3	1	3	2	3	3	3	3	1	3	3	3	1	3	3	2	1	1	51	3	5	1.0
4	4	4	4	4	4	4	3	3	4	4	4	4	4	4	3	4	3	3	3	3	4	3	2	1	1	47	2	3	27.0
3	2	3	2	3	3	3	3	2	2	3	3	3	3	2	2	2	2	2	2	2	3	3	2	2	1	53	3	7	31.0
3	2	3	3	3	3	3	3	2	2	3	3	3	3	3	2	3	3	3	2	2	3	3	1	2	1	25	2	6	3.0
4	3	3	3	3	3	4	3	4	3	3	4	4	4	3	3	3	3	4	3	3	4	3	1	1	1	59	3	5	42.0
4	3	3	3	4	4	4	4	4	3	4	4	4	4	3	3	3	3	3	3	3	4	3	2	1	2	24	1	1	7.0
3	3	3	3	3	3	3	2	2	3	3	3	3	3	3	2	2	2	2	2	2	3	3	2	1	1	39	2	2	6.0
3	2	3	3	3	3	2	2	2	2	3	2	3	3	3	2	2	2	2	3	2	3	3	2	2	2	40	2	1	4.0
3	2	3	3	3	3	3	3	3	3	3	3	3	3	3	3	2	2	2	2	3	3	3	2	2	1	40	2	5	20.0
4	4	4	4	4	4	4	4	4	4	4	4	3	4	4	4	3	4	3	2	3	4	4	1	1	1	25	2	2	5.0
4	4	4	4	4	4	4	3	4	4	4	3	4	4	4	4	4	3	3	3	3	3	3	1	1	2	18	1	1	2.0
4	3	3	3	4	4	4	4	4	4	4	4	4	4	4	4	4	4	4	4	4	4	3	1	1	1	32	2	3	16.0
4	2	2	4	4	3	3	3	2	4	4	4	4	4	3	3	3	3	2	2	3	3	3	2	2	1	21	1	1	5.0
3	2	3	3	4	3	3	3	3	3	3	3	3	4	2	2	2	3	2	2	3	3	2	2	2	1	21	1	1	9.0
3	3	3	3	4	4	4	3	3	4	4	4	4	4	4	4	4	3	3	4	4	3	3	2	1	1	56	3	5	39.0
3	2	3	3	2	3	3	2	2	2	3	2	3	3	3	2	2	2	2	2	2	2	3	2	2	1	38	2	2	20.0
2	3	3	2	1	3	1	1	1	1	2	1	1	1	1	1	1	1	1	1	1	1	2	2	3	1	42	2	5	25.0
4	4	4	4	4	4	4	4	4	4	4	4	4	4	4	4	4	4	3	4	4	4	4	4	4	1	22	1	2	4.0
4	1	3	3	4	4	3	4	3	3	3	4	3	3	3	2	2	3	3	3	3	4	3	3	2	1	43	2	6	23.0
4	4	4	4	4	4	4	4	4	4	4	4	4	4	4	4	4	4	4	4	4	4	3	3	1	1	50	3	6	34.0
3	3	3	3	3	3	3	3	3	3	3	3	3	3	3	3	3	3	3	3	3	3	3	1	1	1	31	2	5	16.0
4	4	4	4	4	4	4	4	4	4	4	4	4	4	4	4	3	1	4	4	3	4	4	1	1	1	18	1	1	2.0
4	3	3	4	4	4	3	3	3	3	3	3	3	4	3	3	3	3	3	3	3	3	3	2	1	1	51	3	3	25.0
3	3	3	3	3	3	3	3	3	3	3	3	3	3	3	3	3	3	3	3	3	3	3	3	1	1	52	3	6	36.0
4	3	3	3	3	3	3	3	2	3	3	2	3	3	3	2	3	2	2	2	3	3	3	1	1	2	32	2	5	12.0
4	4	4	3	4	4	4	4	4	4	4	4	4	4	4	4	4	3	4	3	4	3	4	1	1	1	49	2	3	33.0
4	2	3	3	3	3	3	2	2	2	3	3	3	3	3	2	3	4	3	3	3	3	3	2	1	1	30	2	2	7.0
4	4	4	4	4	4	4	4	2	3	3	3	3	4	3	3	4	3	3	3	4	3	3	3	1	1	29	2	2	11.0
4	4	4	4	4	4	4	4	4	4	4	4	4	4	4	4	4	4	3	4	4	4	3	1	1	2	19	1	1	3.0
4	4	3	4	4	4	4	3	3	2	4	3	4	4	4	4	3	1	3	3	3	4	4	1	1	2	22	1	1	1.0
4	4	4	3	3	4	4	3	2	3	3	3	4	4	3	3	3	3	3	2	2	4	3	1	1	1	58	3	3	18.0
4	4	4	4	4	4	4	4	4	4	4	4	4	4	4	4	4	4	4	4	4	4	4	1	1	1	58	3	3	15.0
2	2	3	3	3	3	4	3	2	3	4	3	3	3	3	2	3	3	3	3	3	4	2	3	3	1	38	2	5	20.0
4	4	4	4	4	4	4	4	3	4	4	4	4	4	4	4	4	3	4	4	3	4	4	1	1	1	27	2	2	12.0
4	3	3	3	3	3	3	3	3	3	3	3	3	3	3	3	3	3	3	3	3	3	3	2	2	1	27	2	5	11.0
3	2	1	4	3	2	1	1	1	1	3	2	2	1	2	1	1	3	1	1	1	3	2	3	3	1	50	3	2	25.0
3	2	1	3	1	3	3	2	1	3	3	2	3	3	3	1	2	3	2	3	2	3	3	1	2	1	40	2	3	18.0
4	2	3	3	4	2	4	3	2	2	3	4	3	3	3	2	2	2	2	2	3	3	3	2	1	1	41	2	6	25.0
3	2	3	3	1	3	3	2	1	3	3	2	2	3	2	1	3	2	1	1	1	1	2	2	3	1	37	2	3	17.0
3	3	2	2	3	3	3	3	1	3	3	3	3	3	3	2	2	2	2	2	2	3	3	1	1	2	27	2	6	11.0
3	3	3	4	4	3	3	3	3	3	3	3	3	3	2	3	3	3	3	3	3	3	4	2	1	1	26	2	2	10.0
4	4	4	3	4	4	4	4	4	4	4	4	4	4	4	4	4	3	3	3	3	4	4	2	1	1	38	2	5	15.0
4	2	2	3	3	2	1	1	1	3	2	2	2	2	2	2	2	2	1	1	2	3	2	3	3	1	47	2	1	23.0
3	2	3	4	4	3	4	3	2	3	3	3	3	4	3	2	4	2	2	2	2	2	3	2	2	2	24	1	1	8.0
4	3	3	3	3	3	3	3	3	3	3	3	3	3	3	3	4	3	2	3	3	3	3	1	1	1	30	2	1	1.0
3	4	3	2	3	3	3	3	3	3	3	3	3	3	3	3	3	3	2	2	2	3	3	2	1	2	32	2	3	11.0
4	4	3	4	3	3	3	3	3	3	3	3	3	3	3	3	2	2	3	2	3	3	3	2	1	2	43	2	3	26.0
4	2	3	3	3	3	2	3	2	3	3	3	3	3	3	2	3	3	2	2	2	3	3	2	2	1	25	2	2	9.0
4	4	4	4	4	4	4	4	4	4	4	4	4	4	4	4	4	3	4	3	3	4	3	3	1	1	57	3	6	30.0
4	3	3	4	4	3	3	3	2	2	4	4	3	4	3	2	2	3	3	3	3	4	3	2	2	2	19	1	1	3.0
4	3	3	3	3	3	3	3	3	3	3	3	4	3	4	3	3	2	4	3	3	4	4	2	1	2	27	2	1	7.0
3	2	3	4	3	3	3	2	2	4	4	3	3	3	2	1	4	3	2	2	3	3	2	3	4	1	56	3	6	38.0
3	3	2	3	3	3	3	3	2	2	2	2	2	2	2	1	2	2	2	2	2	3	3	1	1	1	40	2	2	12.0
3	3	3	3	3	3	3	2	3	2	3	3	3	3	3	3	3	2	2	2	3	3	3	2	2	1	58	3	6	40.0
4	4	4	4	4	4	4	3	4	4	4	4	4	4	4	3	4	4	4	4	4	4	3	1	1	1	49	2	6	30.0
4	4	4	4	4	4	4	4	4	4	4	3	4	4	4	3	4	4	4	4	4	4	4	1	1	1	21	1	1	4.0
3	3	3	3	4	3	3	2	2	2	2	3	3	3	2	2	2	2	1	1	1	3	2	2	2	1	56	3	6	38.0
3	3	3	1	3	3	3	2	2	2	3	2	1	3	3	1	1	1	1	1	1	3	3	1	1	1	44	2	5	29.0
4	4	4	4	4	4	4	3	2	3	3	3	4	4	4	3	4	3	3	4	3	3	3	1	1	1	31	2	1	15.0
4	2	3	2	3	3	3	2	2	2	2	3	3	3	3	2	3	2	2	2	3	3	2	2	3	1	41	2	5	23.0
4	3	3	3	4	3	4	4	4	3	4	4	3	4	3	4	3	2	2	2	3	4	3	2	1	1	31	2	5	12.0
4	4	3	3	4	3	4	3	3	4	4	4	3	4	3	3	3	3	4	3	4	4	3	2	1	1	24	1	1	4.0
4	4	4	4	4	4	4	3	3	3	3	3	3	4	4	3	4	4	3	3	3	3	3	1	2	2	20	1	1	4.0
4	3	4	4	4	4	3	4	3	4	4	3	4	4	4	3	4	2	3	3	4	4	3	2	1	1	21	1	2	6.0
4	3	3	3	3	3	3	3	3	3	3	4	3	3	4	3	3	3	3	3	3	3	3	1	1	1	33	2	1
4	4	4	3	4	4	4	4	3	4	4	3	4	4	4	3	4	3	4	3	3	4	4	1	1	1	21	1	1	5.0
3	3	3	2	2	3	3	3	2	3	3	2	3	3	3	2	3	3	3	3	3	3	3	1	2	1	33	2	3	15.0
3	2	1	3	2	3	2	2	2	2	3	3	2	2	2	2	2	2	2	2	2	3	2	1	3	1	57	3	5	22.0
3	3	3	3	2	3	3	3	2	2	3	3	3	3	3	2	2	3	2	2	2	3	3	2	1	2	21	1	1	2.0
3	3	3	2	4	3	3	3	3	3	3	3	3	3	3	3	3	2	3	2	3	3	3	3	2	1	56	3	7	38.0
3	2	3	3	2	4	3	3	2	3	2	2	3	3	3	2	3	3	3	3	3	3	2	2	1	1	25	2	2	9.0
4	3	2	3	3	1	3	2	3	2	3	2	1	2	3	2	1	2	1	1	1	3	3	3	1	2	47	2	2	10.0
4	4	3	3	3	3	3	3	3	3	4	3	3	3	3	3	2	2	3	2	3	3	3	1	1	1	31	2	2	15.0
4	4	4	4	4	4	4	4	3	4	4	4	4	4	4	3	3	3	3	3	3	4	3	1	1	1	33	2	3	16.0
3	3	3	3	3	3	4	3	3	3	3	3	3	3	3	3	3	3	3	3	3	3	3	2	1	1	50	3	3	32.0
4	4	4	3	4	4	4	2	2	2	3	3	3	4	3	2	2	2	2	2	2	4	3	1	1	1	40	2	5	22.0
4	3	3	3	3	3	3	3	3	3	3	3	3	3	3	3	3	3	3	3	3	3	3	2	2	1	43	2	5	27.0
3	2	3	3	3	3	3	3	2	3	3	4	3	2	2	2	3	2	3	3	3	3	2	3	3	1	44	2	3	22.0
3	2	2	3	3	2	3	3	1	3	3	3	3	3	3	1	3	2	1	2	2	2	3	2	4	1	48	2	5	32.0
3	3	3	3	2	3	3	2	2	2	3	2	2	3	3	2	2	3	1	1	2	3	4	1	1	2	41	2	3	12.0
3	3	3	2	4	2	3	2	3	2	2	4	3	3	2	2	2	2	2	3	3	3	2	2	2	1	29	2	3	13.0
3	3	3	2	3	3	3	2	2	2	3	3	3	3	3	3	2	2	2	1	1	3	3	1	1	2	20	1	1	4.0
3	4	3	2	3	3	4	3	2	2	3	3	3	3	2	3	2	2	2	1	1	3	3	2	2	1	54	3	6	36.0
3	3	3	3	3	3	3	3	3	3	3	3	3	3	3	3	3	3	2	3	3	3	3	3	2	2	44	2	5	26.0
3	2	2	2	3	3	2	2	2	3	3	2	3	3	3	1	2	2	2	2	3	3	3	2	2	1	35	2	5	18.0
3	2	2	4	3	4	3	3	2	2	3	3	3	3	3	2	2	2	2	3	3	3	3	2	3	2	18	1	1	3.0
4	3	4	4	4	4	4	3	3	3	4	4	3	4	4	3	3	3	2	2	3	4	3	1	1	1	38	2	6	23.0
4	3	3	4	3	3	3	2	3	3	4	3	3	3	3	2	3	3	2	2	3	3	3	3	1	1	35	2	2	7.0
4	4	4	3	4	3	3	4	4	4	4	4	4	4	4	3	3	3	3	3	2	3	3	2	1	2	22	1	6
4	4	4	4	4	4	4	4	4	4	4	4	4	4	4	4	4	4	4	4	4	4	4	1	1	1	23	1	2	5.0
4	3	1	3	4	3	3	2	2	2	3	2	3	3	4	2	2	2	2	2	2	3	3	2	1	1	52	3	6	28.0
3	3	3	3	3	2	3	2	2	3	3	3	3	3	2	2	3	3	2	2	2	2	3	2	2	1	35	2	2	10.0
4	3	4	4	4	3	3	3	2	4	4	4	4	4	3	2	4	3	3	4	4	4	3	2	1	2	25	2	2	8.0
4	4	3	2	4	4	4	4	4	4	3	3	3	4	4	3	2	3	3	3	3	4	4	1	1	1	30	2	3	13.0
4	4	4	4	3	4	4	4	3	3	4	3	4	4	4	3	4	2	2	3	4	3	4	1	1	1	25	2	1	7.0
4	4	4	4	4	4	4	3	4	3	3	3	3	3	3	3	3	4	2	2	2	4	4	1	1	2	27	2	1	3.0
4	3	3	4	4	4	3	3	3	4	4	3	4	3	3	3	4	4	2	3	3	3	2	1	1	1	27	2	1	2.0
4	3	3	4	4	4	4	2	2	2	4	3	4	4	3	2	2	4	2	3	3	4	4	2	1	1	42	2	1	4.0
4	3	3	4	3	4	4	3	3	3	3	2	4	4	4	3	2	3	4	4	4	4	4	1	1	2	37	2	2	13.0
4	4	4	4	4	4	3	3	4	4	3	4	4	4	3	3	3	2	3	3	2	4	3	2	2	1	48	2	6	20.0
4	4	4	3	4	4	4	3	3	3	4	4	3	3	3	2	2	2	2	3	2	3	4	1	1	1	45	2	2	20.0
3	3	3	3	3	3	3	3	2	3	3	3	3	3	3	2	3	3	3	3	3	3	3	2	2	1	34	2	1	4.0
3	3	3	3	3	3	3	3	3	3	3	3	3	3	3	3	3	3	3	3	3	3	3	1	1	1	59	3	2	16.0
3	2	3	3	3	3	2	1	1	2	2	2	2	2	3	1	2	1	1	1	1	3	3	2	2	2	34	2	1	2.0
4	2	3	3	4	4	4	4	2	3	3	3	3	4	3	2	3	3	3	3	2	4	3	2	1	1	19	1	1	3.0
4	4	4	3	3	3	4	3	2	3	3	3	4	3	4	3	4	3	3	4	4	4	4	2	1	1	35	2	2	7.0
4	3	1	3	3	3	4	2	3	1	3	2	2	3	2	2	1	1	1	1	1	3	3	3	1	1	43	2	6	27.0
3	3	3	3	2	3	3	2	2	3	3	2	3	3	3	3	3	2	3	3	3	3	3	1	1	1	47	2	6	20.0
4	4	4	4	4	4	4	4	4	4	4	4	4	4	4	4	4	4	4	4	4	4	4	1	1	1	21	1	1	3.0
4	4	4	4	4	4	4	4	2	4	4	4	4	4	4	2	4	3	3	3	3	3	3	1	1	1	49	2	1	3.0
3	3	3	3	3	3	3	2	2	3	3	3	3	3	2	2	3	3	3	2	2	3	3	2	2	1	46	2	1	4.0
4	4	4	4	4	4	3	3	3	3	4	4	4	4	4	2	3	2	3	3	3	4	4	2	2	2	19	1	1	3.0
3	3	3	3	3	3	4	2	2	3	3	3	2	3	2	2	3	3	2	2	3	3	2	2	1	2	41	2	3	25.0
3	3	2	2	3	3	3	2	2	3	3	3	3	3	3	2	2	2	2	2	3	2	3	2	2	1	58	3	6	40.0
4	3	3	3	4	3	3	3	3	3	3	3	3	3	3	1	3	3	3	3	3	3	4	1	1	1	17	1	1	1.0
4	3	3	3	2	3	3	3	2	3	3	3	3	3	3	2	2	3	3	3	3	4	3	2	3	2	37	2	3	19.0
2	2	2	2	3	3	2	2	1	2	3	3	2	2	3	1	2	2	2	2	2	3	3	2	2	1	31	2	2	7.0
2	2	3	2	3	2	2	2	1	3	3	3	2	3	2	2	3	3	2	2	2	2	2	2	3	1	40	2	5	24.0
4	3	3	3	3	3	3	2	2	3	3	3	3	3	3	2	3	3	2	2	2	2	3	1	2	1	18	1	1	1.0
4	1	3	2	2	3	1	1	1	1	2	1	3	3	3	1	1	1	1	1	1	3	2	2	3	1	37	2	1	10.0
4	4	3	4	4	3	4	3	3	2	3	3	3	3	4	3	3	2	3	2	2	4	4	1	1	2	20	1	1	1.0
2	3	3	3	3	3	2	3	2	3	2	2	1	2	2	2	2	2	2	2	1	2	2	1	3	1	46	2	5	25.0
3	2	3	4	2	3	3	2	2	3	3	2	3	3	3	2	3	3	2	2	2	3	3	2	1	2	47	2	1	1.0
4	3	3	3	4	4	4	3	3	3	3	3	3	4	3	3	3	3	3	2	3	3	3	1	1	1	33	2	5	17.0
4	4	4	4	4	4	4	4	4	4	4	3	4	4	4	3	4	3	3	3	4	4	4	1	1	1	18	1	1	2.0
3	3	3	3	4	3	3	3	3	4	4	3	3	3	4	3	3	3	3	3	3	3	3	1	1	2	20	1	1	4.0
3	2	2	3	3	2	2	2	2	2	3	3	2	3	2	2	2	1	1	2	4	2	3	3	1	1	51	3	5	35.0
4	4	4	4	4	4	3	3	3	4	4	4	4	4	4	4	4	3	3	3	4	4	4	1	1	1	29	2	1	2.0
4	4	4	4	4	4	4	4	4	4	4	3	3	3	3	4	3	3	3	3	3	4	4	1	1	2	18	1	1	1.0
4	4	4	4	4	4	4	4	4	4	4	4	4	4	4	3	3	3	4	4	3	4	4	2	1	1	62	3	3	33.0
3	3	2	2	1	3	3	3	3	3	3	2	2	3	3	1	2	2	1	1	1	4	3	1	2	1	52	3	6	32.0
4	3	3	2	3	3	2	2	2	2	3	2	2	3	3	2	2	2	2	2	2	2	4	1	1	2	35	2	5	1.5
4	3	2	4	2	3	3	2	2	2	3	1	3	3	3	2	3	3	1	1	3	3	4	1	1	1	40	2	1	2.0
3	3	3	3	3	3	3	3	3	3	3	3	3	3	3	3	3	3	3	2	3	3	3	2	2	2	27	2	1	5.0
2	2	2	3	2	3	3	2	1	3	3	2	3	3	2	2	2	2	1	1	1	1	2	1	3	1	31	2	6	15.0
3	3	3	3	3	3	3	3	2	3	2	3	3	4	3	2	3	2	2	2	3	2	3	2	2	2	34	2	5	17.0
4	3	2	3	4	4	4	4	2	1	3	3	3	4	3	2	2	3	2	2	2	3	4	1	1	1	30	2	3	14.0
4	4	4	4	3	3	4	3	3	4	4	4	4	4	3	3	4	2	2	2	3	4	3	1	1	1	54	3	6	38.0
4	4	4	3	4	4	4	4	4	4	4	3	4	4	4	3	4	4	4	4	4	4	4	1	1	2	26	2	6	2.0
4	4	3	4	3	4	4	3	2	3	3	3	3	3	3	2	2	3	3	2	3	3	4	1	1	1	17	1	1	1.0
3	3	3	2	3	2	2	2	2	2	3	3	2	2	3	2	2	2	2	2	2	3	3	2	2	1	48	2	3	17.0
4	3	3	3	4	4	4	2	2	3	3	4	4	4	4	3	3	3	2	3	3	3	4	1	1	1	45	2	6	27.0
4	3	3	3	4	3	3	4	2	3	3	3	3	3	4	4	3	3	3	4	4	4	3	3	4	1	52	3	6	32.0
3	1	2	3	3	3	3	3	1	3	3	3	3	3	3	1	3	3	3	3	3	3	2	2	2	1	35	2	5	16.0
4	3	2	2	3	4	3	3	3	2	3	2	2	4	3	2	3	1	1	2	1	3	4	1	1	1	18	1	1	1.0
3	4	1	3	4	3	3	3	3	3	4	3	3	4	3	3	2	3	2	3	3	3	3	1	1	1	26	2	2	11.0
3	3	3	3	3	3	3	3	3	3	3	3	3	3	3	2	3	3	3	3	2	3	3	2	1	1	31	2	3	13.0
4	3	3	4	3	3	4	3	2	3	3	3	3	3	3	2	3	2	2	2	3	3	3	1	1	2	39	2	1	15.0
3	2	2	3	3	3	3	3	2	3	3	3	3	3	3	2	2	2	2	2	2	3	3	2	1	2	55	3	2	6.0
2	2	3	4	2	3	3	2	2	3	3	2	3	3	3	2	2	3	2	2	2	3	2	3	3	2	50	3	6	28.0
3	2	1	1	3	3	3	2	1	2	2	2	2	2	2	2	2	2	2	2	2	2	3	3	2	1	55	3	6	33.0
4	3	3	4	3	4	4	4	2	3	4	3	4	3	3	2	2	2	4	3	2	4	2	2	3	1	61	3	1	4.0
4	3	3	3	3	3	3	3	3	3	3	3	3	4	3	3	2	2	2	3	3	3	3	2	2	1	37	2	3	9.0
3	3	3	4	3	3	3	2	2	3	3	3	3	4	3	2	3	2	2	2	2	2	3	1	1	2	34	2	1	20.0
4	4	4	3	4	4	4	3	4	3	3	4	4	4	4	4	4	3	4	3	4	4	3	2	1	1	45	2	6	28.0
3	3	3	3	4	4	4	4	4	4	4	4	4	4	3	3	3	3	3	3	3	4	3	3	3	1	56	3	7	40.0
3	2	2	4	3	3	2	2	2	2	4	3	3	3	3	2	2	1	3	2	2	3	3	2	2	1	43	2	1	1.0
4	3	3	2	4	3	3	3	3	3	4	4	4	4	3	2	1	3	2	2	1	3	3	2	1	1	38	2	5	10.0
3	3	3	3	3	2	2	2	2	2	3	2	2	2	2	2	2	2	2	2	2	3	2	2	2	1	41	2	3	22.0
4	4	4	4	4	4	4	3	3	3	4	4	4	4	4	4	4	2	2	2	4	4	3	1	1	2	38	2	5	18.0
3	1	3	3	3	2	3	2	2	3	3	2	2	2	3	1	3	2	1	1	1	1	3	3	2	2	42	2	5	23.0
3	1	3	3	2	3	3	2	1	2	3	1	2	3	2	1	1	1	1	1	1	2	3	1	1	1	55	3	6	30.0
4	4	4	4	4	4	4	4	4	4	4	4	3	4	3	4	4	4	3	2	4	4	3	3	2	1	36	2	5	16.0
4	4	3	3	4	3	4	3	4	3	4	3	4	4	3	3	3	3	3	3	3	3	3	1	1	1	23	1	2	7.0
3	3	2	3	3	3	3	2	2	2	2	3	2	3	3	2	1	2	2	2	2	3	3	3	2	1	47	2	1	22.0
3	3	3	4	4	4	4	3	3	3	3	3	3	3	3	3	3	3	2	2	3	3	2	3	1	1	30	2	2	10.0
4	4	3	4	3	4	3	3	3	3	3	3	3	3	3	3	3	3	3	3	3	3	3	1	1	1	20	1	1	3.0
4	4	4	4	4	3	4	4	3	2	3	3	3	4	4	3	3	3	2	2	2	4	3	1	1	1	59	3	3	21.0
4	4	3	3	3	3	4	3	3	1	3	3	3	3	3	3	3	3	3	3	3	3	3	2	1	1	30	2	2	12.0
4	2	3	4	4	3	4	3	2	3	4	3	3	3	3	2	2	1	1	1	2	3	3	3	3	1	53	3	5	32.0
3	2	3	3	2	3	3	3	2	2	3	2	3	3	3	2	3	1	3	2	1	2	3	2	1	2	29	2	3	13.0
3	3	3	3	4	4	3	4	3	3	3	4	4	4	4	3	3	3	2	2	3	4	3	1	1	1	32	2	3	16.0
3	2	2	3	3	3	2	2	1	3	3	3	3	3	3	2	3	3	3	3	2	4	3	2	3	1	55	3	2	38.0
4	3	3	3	4	4	4	4	3	3	3	4	4	4	3	3	3	2	4	3	3	4	3	2	1	1	48	2	5	30.0
4	4	4	3	4	4	4	4	4	4	4	4	4	4	4	4	4	3	4	3	4	4	4	1	1	1	21	1	1	3.0
2	1	1	1	1	1	1	1	1	1	1	1	1	1	2	1	1	1	1	2	1	2	1	3	3	2	31	2	3	1.0
4	3	3	4	3	4	3	3	3	2	2	3	3	3	3	3	2	2	2	2	2	3	3	2	1	1	25	2	2	7.0
4	3	3	3	3	4	4	4	3	3	3	3	4	4	4	3	3	2	3	3	3	4	3	1	1	1	59	3	5	35.0
3	2	2	3	3	4	3	3	2	2	3	2	2	3	3	2	2	2	2	2	3	3	3	1	1	1	42	2	3	25.0
4	3	4	4	3	4	3	3	3	4	4	4	4	4	4	3	4	1	3	3	3	4	3	1	2	1	42	2	5	25.0
4	4	4	4	4	4	4	3	3	3	4	3	4	4	4	3	3	3	3	3	3	4	3	1	1	1	56	3	3	27.0
3	2	3	3	2	3	3	3	3	3	3	3	3	3	3	3	3	3	3	3	3	3	3	3	3	1	48	2	6	26.0
4	3	3	3	4	2	3	3	3	2	3	3	3	4	4	2	2	3	3	3	3	3	4	1	1	1	20	1	1	4.0
3	3	2	4	2	4	3	3	3	3	3	3	4	3	3	3	3	3	4	2	1	3	2	1	2	1	35	2	2	11.0
4	4	3	3	4	3	4	4	3	3	3	3	4	3	3	3	3	3	3	3	3	4	4	1	1	1	45	2	6	29.0
3	3	3	3	3	3	3	3	2	3	3	3	3	3	3	3	3	3	2	3	3	3	3	2	1	2	23	1	1	2.0
4	4	4	4	4	4	4	4	3	4	4	4	4	4	4	4	4	4	4	4	4	4	4	1	1	1	28	2	1	3.0
3	3	3	2	3	3	3	2	2	3	3	3	3	3	3	2	3	2	2	2	3	4	3	3	2	1	39	2	5	13.0
4	4	4	4	4	4	4	4	4	4	4	4	4	4	4	4	4	4	4	4	4	4	4	4	1	2	18	1	1	2.0
4	4	4	4	4	4	4	4	3	3	3	4	4	4	4	3	3	3	3	4	3	4	4	1	1	1	47	2	5	30.0
4	4	4	4	4	4	4	4	4	4	4	4	4	4	4	4	4	3	3	3	4	4	4	1	1	1	40	2	2	5.0
3	2	3	4	2	3	2	1	2	3	3	1	3	3	3	1	3	2	2	3	2	3	2	2	2	1	44	2	5	28.0
3	3	3	3	3	3	2	2	2	3	2	3	2	3	3	1	3	2	3	2	2	3	3	3	3	1	53	3	6	35.0
4	3	2	3	3	3	3	3	3	3	3	2	3	3	3	3	2	2	3	3	2	3	3	1	1	1	48	2	6	19.0
4	4	4	4	4	4	4	4	3	3	4	4	4	4	4	4	4	4	4	4	4	4	4	1	1	1	46	2	2	7.0
3	3	3	4	4	3	3	2	3	2	3	3	3	3	4	3	3	2	3	3	3	4	3	2	2	1	35	2	3	15.0
3	2	3	2	3	2	3	2	1	2	3	3	3	3	3	2	3	2	2	2	3	4	3	2	2	1	38	2	6	18.0
4	4	3	4	4	4	4	2	3	3	3	3	3	4	3	2	2	2	2	2	2	3	4	1	1	1	27	2	2	9.0
3	3	3	3	3	3	3	3	3	3	3	3	3	3	3	3	3	3	2	2	2	3	3	1	1	1	33	2	3	17.0
3	3	3	3	3	3	3	2	2	3	3	3	3	3	2	2	3	2	2	3	2	3	2	2	2	1	40	2	5	25.0
4	3	4	4	2	4	3	3	3	3	3	3	4	4	4	3	4	3	3	3	4	4	4	2	1	2	33	2	2	9.0
3	3	2	4	3	3	4	3	4	3	3	2	3	3	3	3	2	2	2	2	2	3	4	2	1	2	20	1	1	3.0
4	4	4	4	4	4	4	4	4	4	4	4	4	4	4	4	4	4	4	4	4	4	4	1	1	2	24	1	1	3.0
3	3	3	3	3	3	3	3	3	3	3	3	3	3	3	3	3	3	3	3	3	3	3	2	1	2	36	2	1	3.0
3	3	2	3	3	3	2	2	2	2	3	3	3	2	3	2	2	3	2	2	2	3	3	3	3	1	30	2	5	15.0
4	4	3	4	4	4	4	4	4	3	4	3	3	4	3	3	3	4	3	3	4	3	4	1	1	1	32	2	3	15.0
3	1	2	3	3	3	2	1	1	2	3	2	3	3	2	1	3	2	2	1	1	1	1	4	4	1	50	3	5	33.0
4	4	4	4	4	4	4	4	4	4	4	4	4	4	4	4	4	2	3	3	4	4	3	2	1	2	36	2	5	18.0
4	3	3	3	3	3	3	3	3	3	3	3	3	3	3	3	3	3	3	3	3	4	3	2	2	1	44	2	3	25.0
4	2	3	3	4	4	3	3	3	3	3	3	3	3	3	2	3	3	1	2	1	3	3	2	1	2	32	2	2	5.0
2	2	3	3	2	2	2	2	1	2	3	1	1	3	2	1	3	3	2	2	3	3	2	3	3	1	40	2	2	14.0
4	4	4	4	4	4	4	4	4	4	4	4	4	4	4	4	4	1	4	4	4	4	4	1	1	1	23	1	1	6.0
4	4	4	3	4	4	4	3	4	3	4	4	4	4	4	4	3	3	4	3	3	3	3	1	1	1	48	2	6	25.0
3	3	3	3	3	3	3	2	2	4	3	3	3	3	3	3	3	3	3	3	3	3	3	1	1	1	26	2	2	10.0
3	3	3	3	3	3	3	3	3	3	3	3	3	4	3	2	3	3	2	3	3	3	3	1	2	1	45	2	2	29.0
3	3	3	3	3	4	4	3	1	3	3	2	3	3	3	1	2	3	1	1	1	3	3	2	1	1	36	2	3	20.0
4	2	3	4	4	3	3	3	2	2	3	4	2	3	2	2	2	3	2	2	2	3	2	2	3	1	54	3	2	17.0
4	4	4	4	4	4	4	4	4	4	4	4	4	4	4	4	4	4	4	4	4	4	4	1	1	1	30	2	2	1.0
3	3	3	3	2	3	2	2	2	2	2	2	2	3	3	2	2	2	2	2	2	2	2	2	3	1	50	3	3	11.0
3	2	3	4	3	3	3	2	2	3	3	2	3	3	2	2	1	3	2	2	2	4	2	3	3	1	42	2	5	23.0
3	3	2	3	3	3	3	3	2	3	3	3	3	3	3	3	2	2	3	2	2	4	2	1	1	1	41	2	2	16.0
4	3	3	4	3	3	3	3	3	3	3	3	3	3	3	3	3	3	3	3	3	3	3	2	2	1	24	1	2	8.0
4	3	3	2	3	2	3	2	2	2	3	1	3	3	3	2	4	1	2	2	2	3	2	3	3	1	37	2	3	21.0
4	3	4	4	3	3	3	3	3	3	3	3	3	3	3	2	3	3	2	2	2	3	3	2	1	1	52	3	3	32.0
3	3	3	3	3	3	3	3	3	3	3	3	3	3	3	3	3	3	3	3	3	3	3	1	1	1	37	2	2	7.0
4	3	3	4	4	4	4	3	3	2	3	3	3	3	3	3	3	3	3	3	3	4	3	1	2	1	43	2	2	19.0
3	3	3	3	2	3	3	2	3	2	3	2	4	3	4	3	2	1	3	2	2	4	4	1	1	1	42	2	2	9.0
4	3	4	4	3	4	3	3	3	4	4	3	4	4	4	3	4	3	3	3	3	4	3	2	2	1	28	2	3	12.0
4	3	3	4	3	3	4	4	4	4	4	4	4	4	4	3	4	3	4	4	3	4	3	2	2	1	18	1	1	1.0
4	4	4	4	4	4	4	4	4	3	4	3	4	4	4	4	4	3	3	4	4	4	4	2	1	1	52	3	6	30.0
4	4	3	4	4	4	4	4	4	4	4	4	4	4	4	4	4	2	3	4	4	4	4	2	1	1	18	1	1	2.0
3	4	3	3	4	3	3	3	3	4	3	4	3	4	3	3	3	3	3	3	4	3	2	3	2	2	36	2	5	20.0
4	4	3	4	4	4	4	4	3	3	4	4	4	4	4	3	3	3	4	3	3	3	4	1	1	2	30	2	1	2.0
2	2	2	2	2	2	1	1	1	1	1	1	1	1	1	1	1	1	1	1	1	1	2	4	4	1	34	2	2	16.0
4	4	3	4	4	4	4	3	3	3	4	3	4	4	4	3	4	3	3	3	4	4	4	1	1	1	44	2	5	28.0
4	4	4	3	4	4	4	3	4	4	4	4	3	4	4	4	4	4	3	3	4	4	4	3	1	1	46	2	3	10.0
4	3	2	3	3	3	3	3	2	2	3	3	3	3	3	2	3	2	3	3	3	3	3	2	1	1	29	2	3	13.0
3	2	2	3	3	3	2	3	2	3	3	3	3	3	3	2	2	2	2	2	2	3	2	2	3	2	53	3	6	32.0
4	4	4	4	4	4	4	3	3	4	4	3	3	4	4	3	3	3	3	3	3	3	4	1	1	1	26	2	3	10.0
4	3	3	3	3	3	3	4	3	3	4	4	4	4	4	4	4	4	4	4	4	4	4	1	1	1	21	1	2	6.0
4	3	3	4	4	3	3	3	3	2	4	4	4	4	4	3	2	3	3	3	3	3	4	2	1	2	18	1	1	1.0
2	2	2	2	3	3	3	2	2	2	3	3	3	3	2	2	3	1	2	2	3	3	3	2	2	1	46	2	2	20.0
4	4	3	3	3	3	3	3	3	3	3	3	3	3	3	3	3	2	2	2	2	3	3	2	1	1	35	2	5	16.0
4	4	4	3	4	4	4	4	4	4	4	4	4	4	4	4	4	4	3	4	4	4	3	2	1	1	52	3	5	29.0
4	3	3	3	3	3	3	3	3	3	3	3	3	3	3	3	3	3	3	3	3	3	4	2	1	1	21	1	1	2.0
4	4	4	4	3	4	4	3	4	3	4	3	4	4	4	3	4	4	4	3	4	3	4	1	1	1	37	2	2	19.0
3	2	3	3	3	3	2	3	2	2	3	3	3	2	3	2	3	3	2	2	2	3	2	1	2	1	39	2	3	15.0
3	4	4	4	4	4	4	3	3	2	3	3	3	3	2	3	4	3	2	2	2	3	2	2	2	1	26	2	1	5.0
4	3	3	3	3	3	4	3	3	2	3	3	3	3	3	3	2	2	2	2	2	3	4	2	1	2	19	1	1	3.0
4	3	3	3	4	3	3	3	3	3	3	4	3	4	3	3	3	3	3	3	3	3	3	1	2	1	32	2	3	15.0
3	3	3	3	3	3	3	3	2	3	3	3	2	3	2	2	2	3	2	2	3	3	3	1	1	1	29	2	3	12.0
3	3	3	3	2	3	3	2	2	3	3	2	3	3	2	2	3	3	2	2	3	2	3	2	2	1	38	2	3	21.0
4	4	4	3	3	3	4	3	3	1	3	3	4	4	4	3	3	3	3	3	3	3	4	2	1	1	33	2	3	19.0
4	3	3	3	4	4	4	4	4	3	4	4	4	4	4	4	4	4	4	4	4	4	4	4	1	1	36	2	3	17.0
4	4	4	4	2	4	4	3	3	4	4	2	4	4	4	3	3	3	2	2	3	4	4	1	1	1	57	3	3	30.0
3	3	3	3	3	4	4	3	3	3	3	3	3	3	3	3	3	3	3	3	3	3	3	2	1	1	52	3	5	36.0
3	3	3	3	3	3	3	3	3	4	3	3	3	3	3	3	3	3	3	2	3	3	3	2	1	1	41	2	5	24.0
3	2	3	4	2	4	2	3	2	3	3	1	3	3	3	1	2	1	2	1	1	4	3	1	2	1	34	2	1	2.0
4	4	4	4	4	3	4	4	3	3	4	4	4	4	4	3	4	3	4	4	4	4	4	1	1	1	16	1	1
4	3	4	4	3	4	3	3	3	3	3	3	4	4	4	3	3	3	3	3	4	4	4	1	1	2	23	1	1	6.0
3	3	3	3	3	4	2	3	2	3	3	3	3	3	2	2	3	3	2	2	3	2	3	2	2	1	42	2	5	26.0
4	3	3	3	3	4	3	3	3	3	3	3	3	3	3	2	3	2	2	3	3	3	3	2	1	1	51	3	6	33.0
4	3	3	4	3	3	3	4	3	3	3	3	3	3	3	3	3	2	3	2	2	3	3	2	1	2	20	1	1	3.0
3	1	4	3	3	3	2	1	1	4	3	2	3	3	3	2	2	3	2	2	1	3	2	3	2	1	27	2	2	10.0
3	3	3	3	3	3	3	2	2	1	1	3	2	3	2	2	2	1	2	1	1	3	3	2	1	2	27	2	2	5.0
4	4	3	3	4	4	4	4	4	4	4	4	4	4	4	4	4	4	4	4	4	4	3	1	1	2	39	2	1	6.0
3	3	2	3	3	3	3	2	2	4	4	2	3	4	3	2	3	3	2	2	3	4	3	2	1	2	38	2	5	22.0
3	3	3	4	3	3	3	3	3	3	3	3	3	3	3	3	3	3	3	3	3	3	3	1	1	1	38	2	5	20.0
4	4	3	4	4	4	4	3	3	4	4	3	3	4	4	3	4	4	3	3	3	4	4	1	1	1	38	2	1
4	4	4	4	4	4	4	4	4	4	4	4	4	4	4	4	4	4	4	4	4	4	4	1	1	2	21	1	1	3.0
3	3	2	3	2	3	3	2	2	2	4	2	3	3	3	2	2	2	3	3	2	3	4	2	1	1	18	1	1	2.0
4	3	2	3	3	3	4	3	3	4	3	3	3	4	3	3	3	2	3	2	3	4	4	1	1	1	33	2	3	16.0
3	3	3	3	2	3	3	3	2	3	3	2	3	3	3	2	3	2	2	2	3	3	3	3	2	1	46	2	3	21.0
4	2	4	3	3	3	2	3	2	3	3	3	3	3	3	3	2	3	2	2	2	3	3	2	2	1	34	2	3	15.0
4	4	4	4	3	4	4	3	3	3	3	3	3	3	3	3	3	3	3	3	3	3	4	2	1	1	38	2	3	20.0
4	4	4	4	4	4	4	2	4	4	4	3	4	4	3	3	3	3	3	3	3	3	3	3	1	1	37	2	6	8.0
3	1	3	4	3	4	3	2	1	3	3	2	3	3	2	1	3	1	1	1	3	3	2	3	3	1	41	2	5	23.0
3	3	1	3	2	3	2	1	3	1	3	1	3	3	2	2	1	2	2	2	2	2	3	1	1	1	56	3	5	30.0
3	3	3	4	3	3	3	3	3	3	3	4	4	4	4	4	4	3	3	3	3	3	3	1	1	1	37	2	1	1.0
4	4	3	4	4	4	4	3	3	3	4	4	4	4	4	3	3	4	3	3	3	4	4	1	1	1	20	1	1	1.0
3	3	3	3	3	3	3	3	3	3	3	3	3	3	3	1	1	2	2	3	3	1	3	1	2	1	40	2	3	24.0
4	3	4	3	3	3	4	3	3	2	3	3	3	3	3	3	3	2	3	3	3	3	3	1	1	1	48	2	5	26.0
4	4	3	4	4	4	4	4	3	4	4	4	4	4	4	3	4	3	3	4	4	4	3	2	1	2	19	1	1	3.0
4	4	4	4	4	4	4	4	4	3	4	4	4	4	4	4	4	4	4	4	4	4	4	1	1	2	27	2	6	4.0
3	3	3	3	2	2	3	3	2	2	3	2	2	2	2	2	2	3	2	2	2	2	2	1	3	2	35	2	3	13.0
4	4	4	4	4	4	4	4	3	3	4	4	4	4	4	3	3	3	4	4	3	4	4	1	1	1	17	1	1	1.0
4	3	3	3	2	3	4	2	3	3	3	2	3	3	3	2	3	3	2	2	3	3	3	1	1	1	28	2	2	11.0
4	4	4	4	3	4	4	3	2	3	4	3	3	3	4	4	4	4	3	3	4	4	3	1	1	1	57	3	3	29.0
4	4	4	4	3	4	4	4	4	4	4	4	4	4	4	4	4	4	4	4	4	4	4	2	1	1	48	2
